# Supplementary material for: tert-Butyl 2-benzoyl-2-methyl­propanoate
Source: Acta Crystallogr Sect E Struct Rep Online. 2010 Jan 30;66(Pt 2):o489–90. doi: 10.1107/S1600536810003120 (PMC2979963; doi:10.1107/S1600536810003120)
Supplement: Supplementary file 2 [file e-66-0o489-Isup2.hkl]

#
# h,k,l, Fc-squared, Fo-squared, sigma(Fo-squared) and status flag
#
data_I
_shelx_title ' sonmek in P -1'
_shelx_refln_list_code          4
_shelx_F_calc_maximum       79.84
_exptl_crystal_F_000       268.00
_reflns_d_resolution_high  0.8418
 
loop_
 _symmetry_equiv_pos_as_xyz
 'x, y, z'
 '-x, -y, -z'
 
_cell_length_a     8.6160
_cell_length_b     8.6960
_cell_length_c    11.3100
_cell_angle_alpha  73.250
_cell_angle_beta   72.250
_cell_angle_gamma  66.050
 
_shelx_F_squared_multiplier     1.000
 
loop_
 _refln_index_h
 _refln_index_k
 _refln_index_l
 _refln_F_squared_calc
 _refln_F_squared_meas
 _refln_F_squared_sigma
 _refln_observed_status
   1   0   0      479.53      469.44      2.22 o
   2   0   0       20.97       19.02      0.59 o
   3   0   0       28.62       28.69      0.88 o
   4   0   0        0.19        1.87      0.57 o
   5   0   0       80.22       86.06      2.46 o
   6   0   0        0.83       -2.35      2.35 o
   7   0   0        0.03       -0.47      2.36 o
   8   0   0        2.39       -1.12      2.57 o
   9   0   0        3.00        4.59      1.23 o
  -8   1   0        0.08        0.06      1.13 o
  -7   1   0        0.41        1.42      0.97 o
  -6   1   0      158.66      151.82      4.23 o
  -5   1   0       31.94       27.85      1.02 o
  -4   1   0        5.73        4.63      0.65 o
  -3   1   0      107.91      109.90      2.33 o
  -2   1   0      484.77      459.62      3.64 o
  -1   1   0     1474.23     1388.67      5.03 o
   0   1   0      588.26      573.89      3.06 o
   1   1   0       24.58       24.76      0.72 o
   2   1   0        1.31        3.14      0.43 o
   3   1   0        7.42        7.76      0.49 o
   4   1   0      666.69      671.80      5.53 o
   5   1   0       31.01       25.78      0.82 o
   6   1   0        0.58        0.57      0.89 o
   7   1   0        1.35        0.03      0.99 o
   8   1   0       12.54       11.55      1.16 o
   9   1   0        0.00       -2.84      2.84 o
  -8   2   0        0.85       -0.54      2.75 o
  -7   2   0        1.47        2.94      1.09 o
  -6   2   0        5.67        5.00      1.00 o
  -5   2   0        1.93        0.83      2.27 o
  -4   2   0        4.15        4.63      0.73 o
  -3   2   0       73.82       68.00      1.94 o
  -2   2   0        0.12        0.19      1.14 o
  -1   2   0      364.13      353.86      3.19 o
   0   2   0     1655.74     1597.07     35.76 o
   1   2   0     2971.86     2847.42     29.21 o
   2   2   0     2851.95     2789.79      8.60 o
   3   2   0      827.30      807.54      5.17 o
   4   2   0      110.61      127.38      2.64 o
   5   2   0       20.22       21.72      0.79 o
   6   2   0        6.76        1.44      1.00 o
   7   2   0       11.19       10.22      1.05 o
   8   2   0        8.51        7.92      1.06 o
   9   2   0       12.86       12.92      1.28 o
  -7   3   0        4.01        5.07      1.15 o
  -6   3   0       10.75       11.81      1.06 o
  -5   3   0      193.90      188.83      4.69 o
  -4   3   0       49.10       48.14      1.50 o
  -3   3   0       12.47       12.29      0.76 o
  -2   3   0      281.02      299.62      4.01 o
  -1   3   0      256.08      262.55      3.28 o
   0   3   0      136.50      130.97      1.61 o
   1   3   0       69.06       70.54      1.74 o
   2   3   0      209.47      218.57      2.81 o
   3   3   0     1427.41     1480.13      7.59 o
   4   3   0      266.03      281.15      3.81 o
   5   3   0       20.85       17.54      0.79 o
   6   3   0      136.60      134.37      3.77 o
   7   3   0        4.38        3.19      1.04 o
   8   3   0        1.19       -0.26      2.32 o
   9   3   0        1.42        2.62      1.17 o
  -6   4   0        1.23        1.24      1.13 o
  -5   4   0        1.91        3.45      0.97 o
  -4   4   0       36.62       37.74      1.25 o
  -3   4   0       92.64       87.68      2.55 o
  -2   4   0        0.81       -0.10      1.68 o
  -1   4   0      405.63      386.22      4.72 o
   0   4   0      419.12      390.55      8.29 o
   1   4   0      230.30      221.22      3.26 o
   2   4   0       33.92       28.40      0.96 o
   3   4   0      247.16      267.12      3.75 o
   4   4   0       23.25       26.04      0.87 o
   5   4   0        3.55        4.60      0.77 o
   6   4   0        4.50        4.93      0.95 o
   7   4   0       24.06       21.28      1.13 o
   8   4   0       44.59       42.19      1.38 o
   9   4   0        5.78        3.54      1.19 o
  -6   5   0        0.28        0.99      2.68 o
  -5   5   0       14.10       16.96      1.24 o
  -4   5   0       18.75       16.45      1.11 o
  -3   5   0       96.86      104.23      2.97 o
  -2   5   0        5.94        4.38      0.94 o
  -1   5   0       11.75       11.27      0.87 o
   0   5   0        7.08        6.47      0.82 o
   1   5   0        8.23        9.97      0.67 o
   2   5   0        8.56        9.65      0.67 o
   3   5   0       34.58       31.03      0.86 o
   4   5   0       42.14       38.66      1.15 o
   5   5   0       87.43       82.67      2.44 o
   6   5   0       11.17       13.34      1.05 o
   7   5   0      122.52      120.19      3.44 o
   8   5   0        0.01       -1.17      2.52 o
   9   5   0        0.15        0.21      2.72 o
  -5   6   0        0.52       -2.31      2.80 o
  -4   6   0        8.72       11.18      1.20 o
  -3   6   0        3.97        4.32      0.98 o
  -2   6   0       15.72       15.71      1.06 o
  -1   6   0        0.38        0.27      0.94 o
   0   6   0        8.85        8.05      1.18 o
   1   6   0       48.81       46.89      1.46 o
   2   6   0        0.47       -1.58      2.08 o
   3   6   0       42.50       38.05      1.14 o
   4   6   0        5.10       -1.26      2.24 o
   5   6   0       28.58       25.44      1.15 o
   6   6   0        1.62        1.97      0.97 o
   7   6   0        2.14        3.07      0.98 o
   8   6   0        5.72        5.05      1.18 o
   9   6   0        8.01        8.90      1.26 o
  -4   7   0        0.41        0.76      1.19 o
  -3   7   0        1.42        1.94      1.13 o
  -2   7   0       23.80       24.39      1.30 o
  -1   7   0        2.46        4.64      0.92 o
   0   7   0       13.80       16.24      0.89 o
   1   7   0        0.83        1.76      0.95 o
   2   7   0        0.52        1.63      0.95 o
   3   7   0       19.51       20.74      1.12 o
   4   7   0       45.74       49.22      1.44 o
   5   7   0        0.07       -1.79      2.33 o
   6   7   0        6.35        5.60      0.97 o
   7   7   0        0.05        0.74      2.58 o
   8   7   0        3.77        0.91      2.81 o
  -2   8   0        1.34       -1.70      2.71 o
  -1   8   0        2.44        2.97      1.11 o
   0   8   0       23.96       26.76      1.51 o
   1   8   0       31.44       33.59      1.30 o
   2   8   0        9.95        9.94      1.01 o
   3   8   0        1.14        0.59      0.93 o
   4   8   0        1.34        0.67      0.99 o
   5   8   0       56.19       56.10      1.82 o
   6   8   0        0.09       -1.33      2.58 o
   7   8   0        0.73       -2.24      2.65 o
   8   8   0        4.68        3.70      1.19 o
   0   9   0        1.47       -1.54      1.93 o
   1   9   0        7.00        8.23      1.19 o
   2   9   0        0.95        1.40      1.09 o
   3   9   0       25.70       29.49      1.38 o
   4   9   0       24.93       29.20      1.37 o
   5   9   0        0.80        0.00      2.57 o
   6   9   0        3.46        0.86      2.76 o
  -6  -9   1        4.66        5.20      1.22 o
  -5  -9   1        0.63        2.04      1.15 o
  -4  -9   1       12.38       13.60      1.27 o
  -3  -9   1        4.59        3.45      1.17 o
  -2  -9   1        0.84        0.62      1.11 o
  -1  -9   1        0.19       -1.59      2.59 o
   0  -9   1        2.98        1.74      0.85 o
  -7  -8   1        3.80        3.18      1.19 o
  -6  -8   1       11.32        9.65      1.21 o
  -5  -8   1        1.04        1.89      1.08 o
  -4  -8   1       30.74       31.71      1.33 o
  -3  -8   1       23.21       26.75      1.30 o
  -2  -8   1        0.64        2.49      1.01 o
  -1  -8   1       16.16       17.79      1.19 o
   0  -8   1        0.08       -0.85      1.74 o
   1  -8   1        0.06        1.28      1.07 o
   2  -8   1        1.44        1.01      1.16 o
  -8  -7   1        1.56        2.81      1.14 o
  -7  -7   1       10.90        9.96      1.19 o
  -6  -7   1        4.53        6.02      1.08 o
  -5  -7   1        6.98        4.82      0.98 o
  -4  -7   1       64.42       65.55      1.90 o
  -3  -7   1        0.00       -0.37      2.21 o
  -2  -7   1       16.04       15.85      1.07 o
  -1  -7   1       10.16       10.55      1.01 o
   0  -7   1        3.26        4.19      0.66 o
   1  -7   1        0.75       -2.29      2.29 o
   2  -7   1        0.22        0.02      1.04 o
   3  -7   1        0.90        2.13      1.09 o
  -8  -6   1        1.66        1.00      2.63 o
  -7  -6   1        2.13        2.54      1.07 o
  -6  -6   1        6.21        5.53      0.95 o
  -5  -6   1       22.39       26.02      1.15 o
  -4  -6   1        0.04       -0.87      2.27 o
  -3  -6   1        0.02        0.42      0.88 o
  -2  -6   1        0.09       -0.68      2.10 o
  -1  -6   1        0.60        0.69      2.10 o
   0  -6   1       69.54       75.16      1.92 o
   1  -6   1        5.56        5.03      0.97 o
   2  -6   1        4.71        4.55      0.95 o
   3  -6   1        8.91        8.79      1.10 o
   4  -6   1        3.18       -0.68      2.66 o
   5  -6   1        1.12        0.11      2.74 o
  -9  -5   1        4.35        3.24      1.25 o
  -8  -5   1       13.46       12.16      1.27 o
  -7  -5   1        8.61        8.40      1.00 o
  -6  -5   1       48.37       53.73      1.46 o
  -5  -5   1        3.03        4.32      0.93 o
  -4  -5   1        3.96        3.54      0.84 o
  -3  -5   1      169.46      169.15      3.63 o
  -2  -5   1       53.99       51.30      1.55 o
  -1  -5   1        5.48        5.37      0.69 o
   0  -5   1      163.25      159.87      2.53 o
   1  -5   1       15.99       16.35      0.91 o
   2  -5   1        0.36        0.67      0.91 o
   3  -5   1        9.59        9.37      1.03 o
   4  -5   1        4.99        4.15      1.01 o
   5  -5   1        3.60        2.45      1.14 o
   6  -5   1        1.27        0.44      2.71 o
  -9  -4   1        6.98        6.59      1.25 o
  -8  -4   1        0.99        0.18      2.71 o
  -7  -4   1        2.77       -1.33      2.35 o
  -6  -4   1       16.41       16.35      1.05 o
  -5  -4   1       80.28       82.46      2.68 o
  -4  -4   1       47.81       47.92      1.41 o
  -3  -4   1      770.37      785.95      6.39 o
  -2  -4   1      103.86      108.54      2.58 o
  -1  -4   1       43.14       45.11      1.47 o
   0  -4   1        2.63        3.83      0.44 o
   1  -4   1       15.78       18.28      0.72 o
   2  -4   1      271.56      264.06      4.45 o
   3  -4   1      125.19      108.56      3.13 o
   4  -4   1       64.14       65.55      1.95 o
   5  -4   1       11.28        8.94      1.05 o
   6  -4   1        0.01        1.07      2.52 o
   7  -4   1        1.52        3.42      1.23 o
  -9  -3   1        0.09       -1.15      2.76 o
  -8  -3   1       34.50       34.35      1.39 o
  -7  -3   1        5.24        6.00      1.00 o
  -6  -3   1        7.98        6.52      0.98 o
  -5  -3   1      119.77      126.71      3.33 o
  -4  -3   1      335.45      320.08      4.26 o
  -3  -3   1      315.56      326.29      3.87 o
  -2  -3   1       49.71       44.44      1.44 o
  -1  -3   1      271.54      256.19      3.02 o
   0  -3   1        2.64        2.05      0.32 o
   1  -3   1       18.74       17.27      0.59 o
   2  -3   1       64.57       58.75      1.56 o
   3  -3   1       66.77       67.18      1.97 o
   4  -3   1       98.16      100.21      2.97 o
   5  -3   1       17.60       19.68      1.13 o
   6  -3   1       14.41       14.25      1.12 o
   7  -3   1        0.11       -0.30      2.59 o
  -9  -2   1        1.19       -0.21      2.66 o
  -8  -2   1        8.23        6.09      1.16 o
  -7  -2   1        0.27       -2.42      2.42 o
  -6  -2   1       22.12       20.30      1.06 o
  -5  -2   1      259.30      264.99      4.36 o
  -4  -2   1        3.13        0.25      1.44 o
  -3  -2   1      492.17      483.99      4.27 o
  -2  -2   1        2.63        1.38      0.41 o
  -1  -2   1       95.96       90.60      1.81 o
   0  -2   1      318.71      292.55      6.55 o
   1  -2   1      300.04      302.32      3.05 o
   2  -2   1      255.90      267.59      3.30 o
   3  -2   1        0.92       -0.88      1.47 o
   4  -2   1        0.91       -0.59      0.74 o
   5  -2   1      195.74      187.19      4.40 o
   6  -2   1       19.75       19.36      1.12 o
   7  -2   1       13.93       13.90      1.20 o
   8  -2   1        0.94        1.82      1.17 o
  -9  -1   1        0.52       -0.54      2.74 o
  -8  -1   1        8.54       10.14      1.17 o
  -7  -1   1        9.08       10.45      1.02 o
  -6  -1   1       14.75       15.24      1.05 o
  -5  -1   1      120.68      123.82      3.21 o
  -4  -1   1      263.95      291.33      3.90 o
  -3  -1   1      693.79      714.78      5.02 o
  -2  -1   1      320.47      303.00      2.87 o
  -1  -1   1     3581.66     3561.14     29.71 o
   0  -1   1     1894.49     1889.33     13.90 o
   1  -1   1     3218.62     3203.95     30.17 o
   2  -1   1       72.10       85.59      1.84 o
   3  -1   1        4.16        4.40      0.51 o
   4  -1   1       49.46       50.35      1.41 o
   5  -1   1       96.72       96.86      2.77 o
   6  -1   1       10.52       10.66      1.09 o
   7  -1   1       49.44       53.85      1.56 o
   8  -1   1        1.85        3.45      1.15 o
  -8   0   1        3.98        4.87      1.14 o
  -7   0   1        5.09        5.78      0.96 o
  -6   0   1       19.79       18.77      1.06 o
  -5   0   1       15.26       14.25      0.83 o
  -4   0   1        0.87        0.64      1.42 o
  -3   0   1     1192.35     1224.45      6.73 o
  -2   0   1       61.49       62.40      1.61 o
  -1   0   1     2984.05     2831.73     24.71 o
   0   0   1      106.16      101.45      0.64 o
   1   0   1     2141.22     2303.77     19.71 o
   2   0   1       35.63       35.22      1.06 o
   3   0   1       12.13       14.21      0.53 o
   4   0   1       33.61       39.94      1.17 o
   5   0   1        8.17        9.91      0.74 o
   6   0   1       20.94       21.82      1.08 o
   7   0   1      152.96      149.00      3.79 o
   8   0   1        1.67        0.87      1.09 o
   9   0   1        0.39        1.36      1.17 o
  -8   1   1       12.35       11.00      1.31 o
  -7   1   1       19.40       19.65      1.15 o
  -6   1   1        8.86        7.44      1.06 o
  -5   1   1        1.27        1.92      0.86 o
  -4   1   1       39.44       42.29      1.27 o
  -3   1   1      222.63      215.77      3.15 o
  -2   1   1      809.97      823.62      4.99 o
  -1   1   1     2196.05     2082.12      6.57 o
   0   1   1        3.74        4.12      0.24 o
   1   1   1     2720.41     2844.33     22.46 o
   2   1   1      184.29      167.04      1.99 o
   3   1   1       37.09       36.07      1.14 o
   4   1   1        5.09        3.99      0.53 o
   5   1   1       14.10       15.64      0.74 o
   6   1   1       43.02       42.36      1.30 o
   7   1   1       45.49       45.47      1.38 o
   8   1   1       23.83       22.79      1.20 o
   9   1   1        3.16        2.32      1.18 o
  -8   2   1        3.62        2.86      1.21 o
  -7   2   1        2.02       -0.85      2.75 o
  -6   2   1        8.71        7.83      1.02 o
  -5   2   1        0.62       -0.95      0.95 o
  -4   2   1       86.13       77.64      2.22 o
  -3   2   1        6.12        5.39      0.61 o
  -2   2   1      770.63      764.69      5.40 o
  -1   2   1      669.17      652.78      4.32 o
   0   2   1      904.59      847.29      3.06 o
   1   2   1      265.87      247.66      2.34 o
   2   2   1     2504.16     2450.30      7.76 o
   3   2   1       37.97       34.37      0.96 o
   4   2   1       20.47       18.27      0.62 o
   5   2   1        1.44        1.57      0.63 o
   6   2   1        9.86        9.71      0.91 o
   7   2   1        2.98        4.24      1.02 o
   8   2   1       16.95       21.35      1.14 o
   9   2   1        0.70       -0.10      2.72 o
  -7   3   1        1.34        0.12      1.19 o
  -6   3   1        7.79        6.14      1.10 o
  -5   3   1        1.59        2.48      0.98 o
  -4   3   1       12.95       11.14      0.99 o
  -3   3   1      133.40      130.87      3.24 o
  -2   3   1       67.72       66.08      1.98 o
  -1   3   1      454.00      425.85      4.14 o
   0   3   1      852.50      847.17     13.12 o
   1   3   1     2572.40     2527.06      8.78 o
   2   3   1     1028.88     1003.22      5.58 o
   3   3   1      342.21      331.30      3.52 o
   4   3   1      214.24      218.27      3.29 o
   5   3   1        5.80        6.15      0.67 o
   6   3   1        9.61        9.43      0.92 o
   7   3   1        9.94       10.27      1.07 o
   8   3   1       69.37       66.04      1.93 o
   9   3   1        7.63        6.20      1.24 o
  -6   4   1        0.00        0.15      1.10 o
  -5   4   1       11.20       13.14      1.07 o
  -4   4   1      116.86      113.25      3.38 o
  -3   4   1        3.42        3.06      0.89 o
  -2   4   1        0.28        1.10      0.69 o
  -1   4   1       11.96       12.88      0.67 o
   0   4   1        0.58       -0.89      0.92 o
   1   4   1        1.20        1.82      0.50 o
   2   4   1      176.33      171.70      2.84 o
   3   4   1        0.54        0.51      0.55 o
   4   4   1      245.26      249.79      3.82 o
   5   4   1      392.00      362.64      4.93 o
   6   4   1        6.87        8.49      0.95 o
   7   4   1       93.37       94.57      2.83 o
   8   4   1       12.45       10.79      1.08 o
   9   4   1        0.59       -0.04      1.16 o
  -6   5   1        1.82        1.54      1.18 o
  -5   5   1       11.45       11.40      1.22 o
  -4   5   1        2.99        2.10      0.97 o
  -3   5   1        2.91       -1.31      2.41 o
  -2   5   1       19.67       20.23      1.01 o
  -1   5   1       15.12       13.64      0.88 o
   0   5   1       39.26       36.46      0.74 o
   1   5   1       48.56       42.96      1.22 o
   2   5   1       28.71       24.50      0.75 o
   3   5   1      251.67      227.90      3.83 o
   4   5   1      100.32      107.59      3.01 o
   5   5   1       32.67       31.20      1.05 o
   6   5   1      184.43      182.40      4.30 o
   7   5   1        3.60        6.56      0.98 o
   8   5   1        6.69        8.84      1.05 o
   9   5   1        0.20       -1.08      1.14 o
  -5   6   1        4.94        1.43      2.96 o
  -4   6   1       30.36       36.05      1.42 o
  -3   6   1       45.23       47.29      1.56 o
  -2   6   1       16.91       15.28      1.07 o
  -1   6   1        1.19       -1.74      2.24 o
   0   6   1       21.79       19.16      0.84 o
   1   6   1        4.36        3.87      0.85 o
   2   6   1        5.89        7.95      0.84 o
   3   6   1       44.63       42.02      1.18 o
   4   6   1        0.82        0.45      0.87 o
   5   6   1        3.24       -2.28      2.41 o
   6   6   1       75.39       71.53      2.21 o
   7   6   1        0.01        0.00      2.29 o
   8   6   1        0.42        2.34      1.07 o
   9   6   1        1.44        2.24      1.14 o
  -4   7   1        0.55       -2.90      2.90 o
  -3   7   1        5.03        6.89      1.17 o
  -2   7   1        0.54       -2.15      2.42 o
  -1   7   1       21.10       20.92      1.11 o
   0   7   1       87.53       86.29      1.81 o
   1   7   1       10.16        6.85      1.00 o
   2   7   1        6.60        8.74      0.97 o
   3   7   1        5.31        5.87      0.98 o
   4   7   1        8.13        9.02      1.04 o
   5   7   1      132.09      118.94      3.56 o
   6   7   1       36.09       35.82      1.23 o
   7   7   1       42.14       40.47      1.43 o
   8   7   1        4.29        3.32      1.18 o
   9   7   1        0.02        1.48      1.17 o
  -2   8   1        8.23        8.83      1.25 o
  -1   8   1       25.00       26.38      1.32 o
   0   8   1        3.55        1.74      0.96 o
   1   8   1       15.73       16.27      1.06 o
   2   8   1        2.38        2.00      0.94 o
   3   8   1       26.24       26.56      1.12 o
   4   8   1       66.89       68.73      1.91 o
   5   8   1       48.76       48.51      1.51 o
   6   8   1        0.69        0.80      1.07 o
   7   8   1        1.11        0.69      2.56 o
   8   8   1       10.02       10.90      1.27 o
   0   9   1        0.93       -0.63      1.88 o
   1   9   1        0.29        0.92      1.11 o
   2   9   1        5.58       -1.07      2.87 o
   3   9   1        1.52        0.57      2.56 o
   4   9   1        9.94       10.06      1.20 o
   5   9   1        1.15        3.23      1.10 o
   6   9   1        0.32       -0.62      2.59 o
   7   9   1        2.26        3.40      1.20 o
   3  10   1        8.16        7.77      1.32 o
   4  10   1        3.06        5.28      1.17 o
  -5  -9   2        3.00        2.53      1.23 o
  -4  -9   2        2.78        2.62      1.19 o
  -3  -9   2       12.85       17.81      1.31 o
  -2  -9   2        0.09       -1.73      2.62 o
  -1  -9   2        0.86        0.00      2.65 o
  -7  -8   2        4.10        4.77      1.19 o
  -6  -8   2        0.56       -2.20      2.62 o
  -5  -8   2       17.67       15.46      1.29 o
  -4  -8   2        1.17        0.86      1.11 o
  -3  -8   2        0.01       -0.83      2.39 o
  -2  -8   2        0.74        0.54      1.07 o
  -1  -8   2        1.23       -1.32      2.51 o
   0  -8   2        0.25        0.39      1.75 o
   1  -8   2        1.39        3.33      1.09 o
   2  -8   2        0.21       -0.10      1.16 o
  -7  -7   2        4.75        5.44      1.18 o
  -6  -7   2        8.34       10.28      1.14 o
  -5  -7   2       14.50       15.00      1.16 o
  -4  -7   2        6.78        7.74      1.00 o
  -3  -7   2        2.45        1.03      2.13 o
  -2  -7   2        5.55        6.49      0.96 o
  -1  -7   2        0.23       -1.84      2.28 o
   0  -7   2        0.81       -0.32      1.55 o
   1  -7   2        0.42       -1.64      2.34 o
   2  -7   2        0.82        1.13      2.48 o
   3  -7   2        6.25        8.43      1.19 o
  -8  -6   2       10.70       11.95      1.30 o
  -7  -6   2        0.21       -1.69      2.65 o
  -6  -6   2        7.19        5.56      1.01 o
  -5  -6   2       39.44       37.05      1.31 o
  -4  -6   2       16.18       12.20      1.06 o
  -3  -6   2        0.11       -0.93      0.93 o
  -2  -6   2       57.46       56.80      1.73 o
  -1  -6   2        1.07        2.17      0.92 o
   0  -6   2       45.21       41.49      0.89 o
   1  -6   2       11.56       10.03      1.02 o
   2  -6   2        9.97        9.68      0.99 o
   3  -6   2        1.31        2.85      1.02 o
   4  -6   2        1.33        0.60      2.61 o
   5  -6   2        0.39        0.67      2.69 o
  -8  -5   2        0.06       -1.40      2.59 o
  -7  -5   2        2.03        1.05      1.04 o
  -6  -5   2       56.26       49.66      1.63 o
  -5  -5   2        0.05        1.98      0.93 o
  -4  -5   2       53.68       53.65      1.57 o
  -3  -5   2       10.14        9.84      0.90 o
  -2  -5   2       14.65       17.85      0.88 o
  -1  -5   2        5.51        5.59      0.77 o
   0  -5   2        4.22        3.78      2.43 o
   1  -5   2       44.44       46.64      1.47 o
   2  -5   2       15.35       12.18      1.02 o
   3  -5   2       20.53       19.99      1.09 o
   4  -5   2        0.01       -1.37      2.32 o
   5  -5   2        2.84        2.48      1.12 o
   6  -5   2        0.05       -1.11      2.67 o
  -9  -4   2        1.37       -1.33      2.89 o
  -8  -4   2        0.30        0.48      2.51 o
  -7  -4   2        5.86        3.31      0.99 o
  -6  -4   2        4.38        3.94      1.00 o
  -5  -4   2        8.96        7.74      0.96 o
  -4  -4   2        8.15       10.46      0.80 o
  -3  -4   2       43.03       45.37      1.33 o
  -2  -4   2      259.49      251.72      3.82 o
  -1  -4   2        0.96        0.99      0.58 o
   0  -4   2      145.24      147.56      2.15 o
   1  -4   2      120.83      112.16      2.97 o
   2  -4   2        0.15        0.89      0.80 o
   3  -4   2       90.99       85.52      2.62 o
   4  -4   2       99.35      109.66      3.35 o
   5  -4   2        8.37        8.24      1.03 o
   6  -4   2        0.12        1.27      2.59 o
  -9  -3   2        3.51       -0.88      3.01 o
  -8  -3   2        0.61       -1.98      2.59 o
  -7  -3   2       17.44       17.22      1.10 o
  -6  -3   2       16.70       17.57      1.09 o
  -5  -3   2        2.92        4.00      0.87 o
  -4  -3   2       34.65       32.72      1.09 o
  -3  -3   2       90.72       97.25      2.60 o
  -2  -3   2       55.33       64.26      1.80 o
  -1  -3   2       69.11       70.97      1.99 o
   0  -3   2      166.93      164.04      1.97 o
   1  -3   2      113.56      123.99      2.59 o
   2  -3   2       60.45       57.86      1.77 o
   3  -3   2      283.02      290.21      4.56 o
   4  -3   2      113.23      110.98      3.13 o
   5  -3   2        1.78        2.32      0.99 o
   6  -3   2       24.90       21.47      1.18 o
   7  -3   2        1.05        0.71      2.72 o
  -9  -2   2        8.04        7.48      1.28 o
  -8  -2   2        0.52        2.53      1.11 o
  -7  -2   2        0.00       -0.56      0.95 o
  -6  -2   2       26.62       27.27      1.15 o
  -5  -2   2       80.86       81.50      2.29 o
  -4  -2   2      199.90      204.34      3.55 o
  -3  -2   2        5.54        7.67      0.57 o
  -2  -2   2      344.50      336.43      3.46 o
  -1  -2   2      116.86      113.01      2.04 o
   0  -2   2       49.80       43.50      0.91 o
   1  -2   2       87.63       81.79      1.89 o
   2  -2   2      528.56      537.27      4.72 o
   3  -2   2        2.08        2.33      0.61 o
   4  -2   2       49.77       51.63      1.37 o
   5  -2   2       42.68       40.63      1.21 o
   6  -2   2        0.66       -2.42      2.42 o
   7  -2   2        0.93       -0.54      2.60 o
   8  -2   2        0.14        0.60      1.17 o
  -8  -1   2        0.11       -0.29      2.55 o
  -7  -1   2       15.52       14.93      1.05 o
  -6  -1   2        1.05        2.59      0.97 o
  -5  -1   2      205.69      214.24      4.16 o
  -4  -1   2      248.78      263.92      3.98 o
  -3  -1   2       81.08       82.21      2.17 o
  -2  -1   2       85.78       86.54      1.88 o
  -1  -1   2      429.93      401.86      3.15 o
   0  -1   2      126.68      110.49      1.26 o
   1  -1   2     1280.32     1226.50      5.47 o
   2  -1   2     1277.44     1322.86      6.38 o
   3  -1   2      687.46      749.59      5.56 o
   4  -1   2        2.81        3.69      0.64 o
   5  -1   2       62.25       56.92      1.64 o
   6  -1   2      259.81      251.24      5.17 o
   7  -1   2        0.13        0.41      2.32 o
   8  -1   2        5.07        4.44      1.18 o
  -8   0   2        0.49       -2.21      2.68 o
  -7   0   2        8.90       10.30      1.04 o
  -6   0   2        8.62       10.05      1.07 o
  -5   0   2        0.05        0.91      0.84 o
  -4   0   2       10.49       13.24      0.70 o
  -3   0   2       10.53        9.80      0.56 o
  -2   0   2       29.18       30.38      0.93 o
  -1   0   2      166.01      138.32      1.95 o
   0   0   2     4571.52     4640.35     24.55 o
   1   0   2      128.45      103.77      1.49 o
   2   0   2      109.80      114.94      1.97 o
   3   0   2      118.62      129.48      2.31 o
   4   0   2      324.10      321.81      3.96 o
   5   0   2        5.66        5.09      0.72 o
   6   0   2       54.12       53.64      1.51 o
   7   0   2       52.13       47.13      1.42 o
   8   0   2        2.45       -2.71      2.71 o
   9   0   2        0.06        0.54      1.19 o
  -8   1   2        1.50        1.92      1.20 o
  -7   1   2       17.03       16.97      1.23 o
  -6   1   2       21.03       21.97      1.15 o
  -5   1   2        3.71        2.83      0.92 o
  -4   1   2      142.32      137.40      3.40 o
  -3   1   2      182.26      200.69      3.23 o
  -2   1   2       37.65       42.25      1.23 o
  -1   1   2      202.08      182.80      2.25 o
   0   1   2       24.29       33.27      0.66 o
   1   1   2       14.48       10.19      0.33 o
   2   1   2      948.77     1029.88      4.77 o
   3   1   2      193.67      212.52      2.66 o
   4   1   2       35.91       32.12      1.03 o
   5   1   2       36.62       42.59      1.24 o
   6   1   2       99.05      103.82      2.86 o
   7   1   2      105.65      103.28      3.27 o
   8   1   2       36.92       38.07      1.32 o
   9   1   2        0.00        0.20      2.79 o
  -7   2   2       22.14       22.59      1.34 o
  -6   2   2        0.40       -0.08      2.28 o
  -5   2   2       18.35       23.48      1.12 o
  -4   2   2        0.88        1.63      0.82 o
  -3   2   2      102.27      110.09      2.82 o
  -2   2   2      521.96      531.77      4.71 o
  -1   2   2      387.35      363.33      3.46 o
   0   2   2     1070.78     1022.57      3.55 o
   1   2   2     6374.89     6772.58     48.55 o
   2   2   2      737.48      727.14      4.24 o
   3   2   2        6.65        8.02      0.49 o
   4   2   2       30.93       33.92      1.07 o
   5   2   2      459.60      464.32      5.17 o
   6   2   2       51.54       53.73      1.67 o
   7   2   2        0.42        1.43      0.99 o
   8   2   2       12.91        8.56      1.08 o
   9   2   2        0.02       -0.68      2.59 o
  -7   3   2        2.19        1.27      2.74 o
  -6   3   2        0.53        0.45      2.54 o
  -5   3   2       16.99       15.86      1.08 o
  -4   3   2        0.77        2.03      0.93 o
  -3   3   2        0.01        2.93      0.72 o
  -2   3   2       14.82       16.84      0.69 o
  -1   3   2      718.31      739.39      5.52 o
   0   3   2       34.45       31.45      0.64 o
   1   3   2      556.52      533.43      4.06 o
   2   3   2      647.10      663.52      4.55 o
   3   3   2      397.14      374.84      3.76 o
   4   3   2       64.82       71.92      1.88 o
   5   3   2       28.32       30.74      0.91 o
   6   3   2        0.35        2.41      0.83 o
   7   3   2       24.09       26.21      1.14 o
   8   3   2       77.32       76.49      2.32 o
   9   3   2       35.52       35.91      1.44 o
  10   3   2        3.68       -0.11      3.10 o
  -6   4   2        0.13       -0.85      1.12 o
  -5   4   2        0.05        3.57      0.93 o
  -4   4   2        9.49        9.21      1.05 o
  -3   4   2        6.60        7.52      0.95 o
  -2   4   2        0.23        0.39      0.69 o
  -1   4   2      106.64       88.20      2.57 o
   0   4   2        2.04        4.31      0.52 o
   1   4   2        2.96        2.57      0.52 o
   2   4   2     2196.71     2131.35      9.50 o
   3   4   2      996.45      988.21      6.61 o
   4   4   2       83.64       90.84      2.52 o
   5   4   2        6.10        6.05      0.70 o
   6   4   2       49.18       44.77      1.36 o
   7   4   2       31.36       31.89      1.20 o
   8   4   2        4.74        3.66      0.99 o
   9   4   2        0.92       -2.29      2.75 o
  10   4   2        1.69        1.68      1.25 o
  -5   5   2        6.36        8.59      1.19 o
  -4   5   2        4.83        3.39      0.98 o
  -3   5   2       60.82       65.61      1.87 o
  -2   5   2        3.30        4.44      0.94 o
  -1   5   2        5.59        5.76      0.83 o
   0   5   2       68.21       68.06      1.45 o
   1   5   2        0.54       -0.63      0.63 o
   2   5   2       71.21       63.73      2.00 o
   3   5   2        0.20        0.19      1.49 o
   4   5   2      104.12      113.41      3.05 o
   5   5   2       12.17       13.20      0.90 o
   6   5   2       17.23       12.97      1.02 o
   7   5   2      171.48      169.16      4.50 o
   8   5   2        1.73        2.22      0.98 o
   9   5   2        0.78       -2.23      2.58 o
  10   5   2        2.48        0.94      1.27 o
  -5   6   2        0.01       -2.80      2.80 o
  -4   6   2        4.45        3.04      1.17 o
  -3   6   2        1.21       -0.43      2.34 o
  -2   6   2        3.52        1.52      0.97 o
  -1   6   2        9.44        9.52      1.00 o
   0   6   2       36.34       33.04      0.86 o
   1   6   2       74.86       72.34      2.09 o
   2   6   2        5.82        5.38      0.85 o
   3   6   2      105.59      102.32      2.76 o
   4   6   2      358.89      357.91      5.41 o
   5   6   2      124.01      120.65      3.23 o
   6   6   2       83.79       87.57      2.76 o
   7   6   2        1.43       -0.16      2.36 o
   8   6   2        2.63        1.24      2.56 o
   9   6   2        1.90        1.57      1.16 o
  -3   7   2        8.78        8.94      1.22 o
  -2   7   2       65.87       68.19      1.96 o
  -1   7   2        5.00        2.85      0.95 o
   0   7   2        3.98        3.82      0.69 o
   1   7   2        7.23        6.90      1.01 o
   2   7   2       40.52       38.59      1.23 o
   3   7   2       21.95       19.85      1.11 o
   4   7   2       37.89       30.73      1.17 o
   5   7   2       67.44       66.93      1.92 o
   6   7   2       32.91       34.57      1.21 o
   7   7   2       36.83       37.29      1.27 o
   8   7   2       10.97       12.60      1.20 o
   9   7   2        0.59        2.73      1.19 o
  -2   8   2        3.21        0.84      2.73 o
  -1   8   2        0.01        0.21      1.04 o
   0   8   2       19.01       19.25      0.85 o
   1   8   2       14.46       14.99      1.08 o
   2   8   2        0.58        0.09      0.91 o
   3   8   2        1.70        2.03      0.94 o
   4   8   2       11.78        9.35      1.03 o
   5   8   2        4.92        6.83      0.99 o
   6   8   2       27.16       29.21      1.30 o
   7   8   2       12.13       11.02      1.22 o
   8   8   2        1.93       -0.94      2.69 o
   0   9   2        7.95        8.70      0.87 o
   1   9   2        7.28        8.08      1.15 o
   2   9   2        8.86       12.17      1.17 o
   3   9   2       27.72       28.66      1.34 o
   4   9   2       24.07       24.04      1.29 o
   5   9   2        2.00        2.56      1.09 o
   6   9   2        2.18        3.56      1.15 o
   7   9   2        1.36        0.08      1.17 o
   2  10   2        5.10        6.93      1.25 o
   3  10   2        0.64        1.52      1.13 o
   4  10   2        0.16        0.53      1.11 o
   5  10   2        3.76        2.98      1.19 o
  -6  -8   3        7.77        8.21      1.23 o
  -5  -8   3        3.10        3.41      1.15 o
  -4  -8   3        0.20       -2.61      2.61 o
  -3  -8   3        0.01       -0.69      2.49 o
  -2  -8   3        0.02       -2.62      2.62 o
  -1  -8   3        0.36        0.00      2.51 o
   0  -8   3        2.80        3.34      0.79 o
   1  -8   3        2.45        3.73      1.17 o
  -7  -7   3        0.13       -2.07      2.77 o
  -6  -7   3        4.55        6.42      1.18 o
  -5  -7   3        4.44        4.13      1.11 o
  -4  -7   3       11.31       13.26      1.12 o
  -3  -7   3       11.96       13.23      1.05 o
  -2  -7   3        2.59        0.08      2.41 o
  -1  -7   3        0.02       -0.85      2.28 o
   0  -7   3       19.83       21.25      0.87 o
   1  -7   3       14.67       15.13      1.13 o
   2  -7   3        0.47       -0.41      1.09 o
   3  -7   3        0.62       -0.11      2.71 o
  -8  -6   3        0.73        0.86      1.19 o
  -7  -6   3       27.66       29.15      1.38 o
  -6  -6   3        0.13       -0.45      2.49 o
  -5  -6   3        3.77        3.25      0.97 o
  -4  -6   3        0.56        1.35      0.94 o
  -3  -6   3        0.31        2.32      0.94 o
  -2  -6   3        1.58        2.53      0.96 o
  -1  -6   3        0.51        0.30      0.96 o
   0  -6   3        0.02       -0.37      1.59 o
   1  -6   3        2.68        3.55      0.92 o
   2  -6   3       16.94       17.31      1.12 o
   3  -6   3        0.02        1.01      2.37 o
   4  -6   3        0.63        2.97      1.09 o
  -8  -5   3        1.70        2.17      1.17 o
  -7  -5   3        2.02        1.68      1.11 o
  -6  -5   3        2.60        0.42      2.31 o
  -5  -5   3       27.35       28.11      1.16 o
  -4  -5   3        1.19       -0.88      2.29 o
  -3  -5   3      118.76      118.82      3.14 o
  -2  -5   3       30.16       27.68      1.02 o
  -1  -5   3      189.72      184.22      4.16 o
   0  -5   3       30.66       30.68      0.75 o
   1  -5   3        0.90       -0.32      2.20 o
   2  -5   3       11.07       11.22      1.05 o
   3  -5   3       25.86       20.23      1.12 o
   4  -5   3       25.87       29.61      1.26 o
   5  -5   3        1.77        0.21      1.13 o
  -8  -4   3        2.00       -0.41      2.80 o
  -7  -4   3       11.73       10.86      1.16 o
  -6  -4   3        0.97       -1.79      2.28 o
  -5  -4   3       21.84       26.17      1.13 o
  -4  -4   3        2.37        2.14      0.88 o
  -3  -4   3       58.56       62.47      1.82 o
  -2  -4   3       21.38       19.24      0.79 o
  -1  -4   3       49.57       45.37      1.36 o
   0  -4   3       16.70       14.80      0.53 o
   1  -4   3        0.46       -0.37      1.76 o
   2  -4   3      158.74      149.65      3.79 o
   3  -4   3       77.39       83.20      2.43 o
   4  -4   3       19.16       17.96      1.11 o
   5  -4   3        0.52        0.10      1.03 o
   6  -4   3        0.99        0.47      1.12 o
  -8  -3   3        0.71       -0.41      1.15 o
  -7  -3   3        1.79        3.92      0.97 o
  -6  -3   3        9.03        7.39      1.00 o
  -5  -3   3        4.96        6.70      0.92 o
  -4  -3   3       32.76       33.44      1.13 o
  -3  -3   3        0.20       -0.85      1.52 o
  -2  -3   3       13.38       14.63      0.65 o
  -1  -3   3       90.84      103.75      2.44 o
   0  -3   3        6.55        7.66      0.41 o
   1  -3   3      183.48      177.38      3.17 o
   2  -3   3        0.09       -0.44      0.63 o
   3  -3   3      170.27      159.19      3.72 o
   4  -3   3        1.80        3.25      0.95 o
   5  -3   3        5.69        5.59      1.01 o
   6  -3   3        0.15       -2.02      2.37 o
   7  -3   3        0.27       -0.08      1.16 o
  -8  -2   3        8.98        3.30      1.31 o
  -7  -2   3        0.88        0.09      2.25 o
  -6  -2   3       12.52       12.75      1.08 o
  -5  -2   3       37.59       32.49      1.10 o
  -4  -2   3        0.00        0.01      0.69 o
  -3  -2   3      258.92      278.00      3.84 o
  -2  -2   3      213.23      202.80      3.07 o
  -1  -2   3       36.73       35.07      1.01 o
   0  -2   3        2.88        3.90      0.57 o
   1  -2   3      279.00      293.17      3.45 o
   2  -2   3     1865.26     1959.07      9.42 o
   3  -2   3       66.45       59.63      1.80 o
   4  -2   3        7.05        8.46      0.85 o
   5  -2   3       34.67       35.43      1.19 o
   6  -2   3        4.22       -1.71      2.47 o
   7  -2   3       12.06       11.57      1.21 o
   8  -2   3        0.73       -0.86      2.87 o
  -8  -1   3        3.40       -1.93      2.77 o
  -7  -1   3       15.94       15.24      1.12 o
  -6  -1   3        2.36        2.02      0.99 o
  -5  -1   3       19.00       18.56      1.01 o
  -4  -1   3      143.47      151.26      3.36 o
  -3  -1   3      174.36      170.49      3.05 o
  -2  -1   3      250.80      247.22      3.15 o
  -1  -1   3      629.16      611.87      4.34 o
   0  -1   3        0.92        0.49      0.29 o
   1  -1   3      548.92      516.26      3.94 o
   2  -1   3      908.61      936.45      5.73 o
   3  -1   3      233.42      251.56      3.47 o
   4  -1   3        2.10        1.46      0.66 o
   5  -1   3        9.47        9.67      0.91 o
   6  -1   3       14.06       13.39      1.11 o
   7  -1   3        0.79        2.07      0.96 o
   8  -1   3        0.07       -2.55      2.74 o
  -8   0   3        5.56        4.39      1.19 o
  -7   0   3        6.23        7.77      1.13 o
  -6   0   3      124.45      119.50      3.48 o
  -5   0   3       85.91       92.46      2.94 o
  -4   0   3       47.01       54.66      1.62 o
  -3   0   3       15.09       16.50      0.67 o
  -2   0   3      535.72      516.93      4.41 o
  -1   0   3      212.09      205.23      2.56 o
   0   0   3      101.38       94.13      1.26 o
   1   0   3      333.77      326.66      2.89 o
   2   0   3      320.85      330.85      3.17 o
   3   0   3       52.44       51.47      1.51 o
   4   0   3      354.58      392.08      4.48 o
   5   0   3       12.75       11.00      0.79 o
   6   0   3       24.97       25.95      1.09 o
   7   0   3       38.19       37.54      1.26 o
   8   0   3        0.34        1.09      2.56 o
   9   0   3        2.16        0.11      2.64 o
  -8   1   3        5.92        5.51      1.27 o
  -7   1   3        0.82        1.69      1.11 o
  -6   1   3       24.52       21.35      1.12 o
  -5   1   3       26.38       24.62      1.12 o
  -4   1   3        0.00       -1.92      1.92 o
  -3   1   3      263.61      276.46      3.90 o
  -2   1   3        1.14        1.07      0.48 o
  -1   1   3       15.18       18.54      0.60 o
   0   1   3       17.81       17.13      0.34 o
   1   1   3      481.27      485.16      3.38 o
   2   1   3      961.62      964.95      5.08 o
   3   1   3      408.74      463.66      3.96 o
   4   1   3      105.50      117.99      2.56 o
   5   1   3       91.13       93.28      2.74 o
   6   1   3        3.19        2.05      0.90 o
   7   1   3        6.38        6.19      1.07 o
   8   1   3       28.71       27.61      1.24 o
   9   1   3        0.70        0.21      1.17 o
  -7   2   3        0.75       -1.73      2.82 o
  -6   2   3       23.94       26.13      1.21 o
  -5   2   3        1.05       -2.38      2.38 o
  -4   2   3        2.07        1.84      0.89 o
  -3   2   3       46.22       49.20      1.45 o
  -2   2   3      622.15      675.21      5.62 o
  -1   2   3      287.16      297.15      3.37 o
   0   2   3       81.85       84.63      1.31 o
   1   2   3       37.61       34.47      1.07 o
   2   2   3      514.30      515.42      3.83 o
   3   2   3     1305.21     1436.41      6.95 o
   4   2   3       41.67       45.86      1.44 o
   5   2   3       17.70       19.57      0.76 o
   6   2   3       52.63       53.83      1.67 o
   7   2   3      113.81      124.93      3.48 o
   8   2   3       31.76       32.08      1.23 o
   9   2   3        0.04       -2.77      2.77 o
  -7   3   3        0.12        0.33      2.73 o
  -6   3   3        1.29       -2.70      2.70 o
  -5   3   3        3.57        2.91      0.96 o
  -4   3   3       25.26       26.58      1.14 o
  -3   3   3       63.58       67.48      2.00 o
  -2   3   3       91.65       92.36      2.74 o
  -1   3   3      152.29      142.71      2.76 o
   0   3   3        6.48        5.15      0.35 o
   1   3   3       64.80       60.15      1.75 o
   2   3   3        1.24        0.50      0.47 o
   3   3   3       37.75       33.83      1.03 o
   4   3   3      234.83      264.78      3.59 o
   5   3   3        4.21        3.96      0.66 o
   6   3   3       47.01       50.46      1.53 o
   7   3   3       49.11       52.90      1.54 o
   8   3   3       16.46       14.17      1.13 o
   9   3   3       51.72       50.42      1.54 o
  10   3   3        0.06       -0.55      2.85 o
  -6   4   3        5.46        6.84      1.21 o
  -5   4   3        0.11       -1.43      2.43 o
  -4   4   3        0.03        0.38      2.17 o
  -3   4   3        0.96       -0.96      0.96 o
  -2   4   3       39.22       40.71      1.30 o
  -1   4   3      287.48      300.74      4.36 o
   0   4   3      146.18      146.55      2.09 o
   1   4   3        5.28        6.69      0.55 o
   2   4   3      427.93      421.95      4.33 o
   3   4   3      502.80      550.57      5.03 o
   4   4   3        0.80        1.02      0.59 o
   5   4   3        4.48        3.91      0.70 o
   6   4   3       25.97       27.35      1.06 o
   7   4   3       60.19       57.32      1.67 o
   8   4   3        9.89        8.67      1.05 o
   9   4   3       47.95       49.66      1.52 o
  10   4   3        1.89        0.66      2.96 o
  -5   5   3        0.08       -1.31      2.62 o
  -4   5   3        0.06       -0.17      2.23 o
  -3   5   3        3.61        3.39      0.99 o
  -2   5   3        3.58        6.04      0.95 o
  -1   5   3        4.07        3.50      0.84 o
   0   5   3        9.24        8.85      0.52 o
   1   5   3        0.91        1.27      0.62 o
   2   5   3      133.61      124.09      2.89 o
   3   5   3      129.32      120.96      2.98 o
   4   5   3       54.56       64.42      1.94 o
   5   5   3      138.02      129.87      3.51 o
   6   5   3      171.37      165.73      4.15 o
   7   5   3        3.18        5.65      1.03 o
   8   5   3        3.59        4.56      0.98 o
   9   5   3       15.40       15.21      1.26 o
  10   5   3        2.45        1.40      1.22 o
  -4   6   3        2.51        3.08      1.17 o
  -3   6   3       11.74       12.94      1.15 o
  -2   6   3        0.27       -0.23      2.16 o
  -1   6   3       18.81       19.91      1.08 o
   0   6   3       90.56       90.84      2.15 o
   1   6   3       23.62       25.05      0.98 o
   2   6   3      290.96      266.80      4.60 o
   3   6   3       12.59       11.67      0.90 o
   4   6   3        1.16       -1.58      2.09 o
   5   6   3       47.87       55.92      1.55 o
   6   6   3      149.45      135.85      3.61 o
   7   6   3       79.52       79.08      2.27 o
   8   6   3        0.48        1.65      1.02 o
   9   6   3        1.44       -2.57      2.77 o
  -3   7   3        2.93       -0.10      2.72 o
  -2   7   3        0.09        1.01      2.32 o
  -1   7   3        1.25       -0.25      0.93 o
   0   7   3        9.49        7.00      0.69 o
   1   7   3       24.45       23.88      1.13 o
   2   7   3        5.77        7.42      1.01 o
   3   7   3       15.33       17.26      1.04 o
   4   7   3       83.28       77.33      2.36 o
   5   7   3      247.43      241.56      5.08 o
   6   7   3      140.36      141.69      3.77 o
   7   7   3        0.32        0.42      2.28 o
   8   7   3        5.88        7.10      1.16 o
   9   7   3        2.21        3.16      1.20 o
  -2   8   3        4.44        6.31      2.19 o
  -1   8   3       27.95       31.37      1.38 o
   0   8   3        0.06        0.13      1.71 o
   1   8   3       11.75       11.43      1.03 o
   2   8   3        1.70       -1.54      2.31 o
   3   8   3       18.93       11.54      1.05 o
   4   8   3        1.10        1.96      0.95 o
   5   8   3       10.03        7.46      1.01 o
   6   8   3        0.05       -0.16      1.04 o
   7   8   3        0.02        0.09      2.57 o
   8   8   3        5.95        5.89      1.20 o
   0   9   3        0.07       -0.82      1.03 o
   1   9   3        0.04       -2.68      2.68 o
   2   9   3        0.71       -0.38      2.50 o
   3   9   3        0.47        1.40      1.08 o
   4   9   3        3.47        4.43      1.09 o
   5   9   3       62.04       60.69      1.96 o
   6   9   3        4.89        4.73      1.15 o
   7   9   3        0.00       -2.71      2.71 o
   8   9   3       16.75       17.15      1.39 o
   2  10   3        2.89        1.72      1.20 o
   3  10   3        0.14       -1.41      2.66 o
   4  10   3        0.22       -0.22      2.63 o
   5  10   3        0.16       -0.61      1.14 o
   6  10   3        5.32        5.66      1.21 o
  -5  -8   4        0.51        1.05      1.18 o
  -4  -8   4        0.02       -2.60      2.60 o
  -3  -8   4        1.59       -0.11      2.68 o
  -2  -8   4        6.73        5.64      1.19 o
  -1  -8   4       14.47       17.82      1.27 o
   0  -8   4        0.00       -1.79      1.81 o
  -6  -7   4        7.07        9.29      1.19 o
  -5  -7   4        3.56        5.67      1.11 o
  -4  -7   4        2.98        1.84      1.14 o
  -3  -7   4        0.00       -2.34      2.34 o
  -2  -7   4        5.03        4.61      1.10 o
  -1  -7   4        0.01        1.00      2.38 o
   0  -7   4        1.37        2.36      0.76 o
   1  -7   4        0.93        1.88      1.08 o
   2  -7   4        1.66        0.52      2.54 o
   3  -7   4        2.01        0.78      2.84 o
  -7  -6   4        1.18       -0.54      2.56 o
  -6  -6   4        7.32        7.33      1.16 o
  -5  -6   4        5.81        6.52      1.09 o
  -4  -6   4        0.53       -0.62      0.93 o
  -3  -6   4        0.81       -2.25      2.25 o
  -2  -6   4       14.71       15.29      1.03 o
  -1  -6   4      106.86      114.18      3.53 o
   0  -6   4        1.62        2.49      0.66 o
   1  -6   4        3.85        4.49      0.95 o
   2  -6   4        3.10       -2.39      2.47 o
   3  -6   4        0.49       -1.16      2.45 o
   4  -6   4        2.98        2.36      1.18 o
  -7  -5   4        7.94       10.02      1.21 o
  -6  -5   4       88.42       87.29      2.47 o
  -5  -5   4        1.79       -0.49      2.34 o
  -4  -5   4        3.12        4.95      0.96 o
  -3  -5   4        7.57        7.94      0.99 o
  -2  -5   4       29.56       29.27      1.11 o
  -1  -5   4       28.06       27.09      1.10 o
   0  -5   4        0.14       -1.33      1.66 o
   1  -5   4        0.36       -0.62      0.96 o
   2  -5   4       16.99       13.36      1.06 o
   3  -5   4       37.56       37.15      1.28 o
   4  -5   4        4.20        5.43      1.09 o
   5  -5   4        0.06        0.72      2.47 o
  -8  -4   4        6.28        7.42      1.27 o
  -7  -4   4        5.22        7.46      1.16 o
  -6  -4   4        0.43        2.95      0.94 o
  -5  -4   4        2.97        3.02      0.96 o
  -4  -4   4        0.61        1.08      2.35 o
  -3  -4   4        5.97        7.16      0.90 o
  -2  -4   4       83.78       87.95      2.65 o
  -1  -4   4        8.03        6.47      0.81 o
   0  -4   4        0.10       -0.22      0.70 o
   1  -4   4        0.00        0.11      0.82 o
   2  -4   4        1.84        2.09      0.90 o
   3  -4   4       12.34       12.72      1.06 o
   4  -4   4       27.78       25.40      1.15 o
   5  -4   4        4.98        6.92      1.09 o
   6  -4   4        1.01        0.92      2.68 o
  -8  -3   4        0.15        1.50      1.11 o
  -7  -3   4        4.31        5.25      1.13 o
  -6  -3   4       63.21       64.44      1.86 o
  -5  -3   4       15.33       14.99      1.04 o
  -4  -3   4       32.76       32.44      1.08 o
  -3  -3   4       13.13       14.80      0.81 o
  -2  -3   4      150.39      156.58      3.29 o
  -1  -3   4       15.32       12.89      0.68 o
   0  -3   4        3.28        3.37      2.89 o
   1  -3   4       36.55       36.75      1.10 o
   2  -3   4      226.32      223.04      4.04 o
   3  -3   4       81.69       81.63      2.45 o
   4  -3   4        6.06        5.70      1.00 o
   5  -3   4       15.74       15.16      1.04 o
   6  -3   4        0.96       -2.56      2.56 o
   7  -3   4        2.66        0.10      2.77 o
  -8  -2   4        5.75        5.68      1.21 o
  -7  -2   4        0.98        1.51      1.07 o
  -6  -2   4       11.70       10.11      1.03 o
  -5  -2   4       65.38       66.09      1.97 o
  -4  -2   4      124.91      124.65      3.56 o
  -3  -2   4       19.54       20.29      0.78 o
  -2  -2   4      245.57      239.90      3.64 o
  -1  -2   4        0.74        0.64      0.52 o
   0  -2   4      286.29      274.01      3.11 o
   1  -2   4      293.06      306.09      3.88 o
   2  -2   4        2.56        3.90      0.61 o
   3  -2   4        2.04        1.97      0.70 o
   4  -2   4        1.66        2.78      0.87 o
   5  -2   4       15.77       17.44      1.08 o
   6  -2   4        7.23        7.72      1.02 o
   7  -2   4        0.00        0.84      2.58 o
   8  -2   4        0.11        0.76      1.17 o
  -8  -1   4        0.00       -2.85      2.85 o
  -7  -1   4       33.79       33.27      1.35 o
  -6  -1   4       34.19       30.46      1.20 o
  -5  -1   4       67.97       56.28      1.94 o
  -4  -1   4       99.70       92.93      2.76 o
  -3  -1   4        0.15       -0.61      1.50 o
  -2  -1   4      141.30      148.51      2.86 o
  -1  -1   4      141.93      150.03      2.61 o
   0  -1   4       11.06        9.07      0.35 o
   1  -1   4      101.99       97.41      2.13 o
   2  -1   4      596.65      626.82      5.10 o
   3  -1   4      188.61      190.10      3.32 o
   4  -1   4        0.38        1.12      0.68 o
   5  -1   4        3.97        3.67      0.91 o
   6  -1   4        3.13        2.75      1.02 o
   7  -1   4        3.35       -0.08      2.45 o
   8  -1   4        0.58       -0.20      2.72 o
  -8   0   4        0.54       -0.78      2.78 o
  -7   0   4        9.72        9.34      1.17 o
  -6   0   4        0.16       -1.94      2.29 o
  -5   0   4       14.66       12.35      1.08 o
  -4   0   4        8.40        8.27      0.88 o
  -3   0   4      177.72      174.79      3.44 o
  -2   0   4      153.12      155.02      2.86 o
  -1   0   4       71.98       69.84      1.84 o
   0   0   4      131.60      133.23      4.54 o
   1   0   4      573.07      586.55      4.31 o
   2   0   4      448.53      434.24      3.95 o
   3   0   4       10.68       15.39      0.62 o
   4   0   4       45.43       40.09      1.11 o
   5   0   4        0.01       -1.94      1.94 o
   6   0   4        1.56       -0.65      2.37 o
   7   0   4        0.26       -0.84      0.98 o
   8   0   4        6.66       10.51      1.17 o
   9   0   4        0.04       -0.11      2.73 o
  -7   1   4       18.77       24.08      1.35 o
  -6   1   4       20.32       24.28      1.17 o
  -5   1   4       99.29       94.50      2.90 o
  -4   1   4       13.99       14.03      0.96 o
  -3   1   4        1.82        4.14      0.67 o
  -2   1   4        5.37        8.88      0.59 o
  -1   1   4      157.83      165.62      2.65 o
   0   1   4       54.69       69.16      1.49 o
   1   1   4       40.00       36.91      1.04 o
   2   1   4      225.38      242.56      2.93 o
   3   1   4       66.97       67.48      1.98 o
   4   1   4       58.44       70.20      1.96 o
   5   1   4       36.90       41.63      1.22 o
   6   1   4       36.86       43.42      1.35 o
   7   1   4        5.32       -0.07      2.51 o
   8   1   4       12.30       13.96      1.10 o
   9   1   4        2.90        1.22      2.74 o
  -7   2   4        6.51        4.13      1.23 o
  -6   2   4        6.30        7.76      1.08 o
  -5   2   4        0.54       -1.70      2.28 o
  -4   2   4        5.40        4.32      0.97 o
  -3   2   4       78.39       80.47      2.46 o
  -2   2   4      153.66      161.45      3.17 o
  -1   2   4      160.38      153.87      2.76 o
   0   2   4      357.59      350.29      5.27 o
   1   2   4        5.08        4.63      0.46 o
   2   2   4        6.60        6.85      0.48 o
   3   2   4        4.59        5.18      0.52 o
   4   2   4      627.01      726.53      5.80 o
   5   2   4       78.47       82.01      2.25 o
   6   2   4       32.00       36.14      1.07 o
   7   2   4        1.00        1.04      2.43 o
   8   2   4        7.60        7.63      1.04 o
   9   2   4       31.62       35.61      1.46 o
  -6   3   4        3.50        3.62      1.15 o
  -5   3   4        7.53        8.98      1.01 o
  -4   3   4        1.90       -0.36      2.41 o
  -3   3   4      105.79      109.56      3.05 o
  -2   3   4        0.37       -0.36      1.65 o
  -1   3   4      119.95      108.11      2.63 o
   0   3   4      258.45      269.66      2.97 o
   1   3   4      186.06      181.94      2.85 o
   2   3   4      603.03      620.36      4.85 o
   3   3   4     1531.33     1572.31      8.11 o
   4   3   4      124.18      138.20      2.88 o
   5   3   4       25.09       22.68      0.79 o
   6   3   4       16.27       15.92      0.93 o
   7   3   4        2.84        0.75      2.29 o
   8   3   4      137.34      138.60      3.75 o
   9   3   4        3.94        3.51      1.17 o
  10   3   4        0.03        2.95      1.17 o
  -6   4   4        3.56        4.80      1.18 o
  -5   4   4        1.06        0.37      2.44 o
  -4   4   4        0.01        1.10      0.91 o
  -3   4   4       19.81       24.34      1.12 o
  -2   4   4       27.91       27.63      1.02 o
  -1   4   4        1.12        1.18      0.66 o
   0   4   4       57.16       67.81      1.44 o
   1   4   4        0.87        1.51      0.55 o
   2   4   4       75.84       73.60      1.95 o
   3   4   4      422.51      427.25      4.58 o
   4   4   4       24.26       35.10      1.01 o
   5   4   4      125.14      128.77      3.22 o
   6   4   4        7.67        8.03      0.92 o
   7   4   4        0.56       -0.21      2.41 o
   8   4   4        0.50        1.62      0.95 o
   9   4   4        1.25       -2.25      2.70 o
  10   4   4        2.13        2.19      1.21 o
  -5   5   4        1.82       -1.04      2.69 o
  -4   5   4        0.03       -1.64      2.35 o
  -3   5   4        0.14        0.95      2.20 o
  -2   5   4        5.85        6.14      0.98 o
  -1   5   4       37.09       38.34      1.20 o
   0   5   4       23.06       22.67      1.49 o
   1   5   4        8.38        6.77      0.72 o
   2   5   4      142.91      139.51      3.15 o
   3   5   4      163.95      150.62      3.39 o
   4   5   4        4.09        6.83      0.72 o
   5   5   4       34.70       25.91      0.99 o
   6   5   4      164.03      162.70      4.16 o
   7   5   4      243.83      236.52      5.19 o
   8   5   4       33.56       36.68      1.28 o
   9   5   4       25.42       26.05      1.34 o
  10   5   4       10.11        9.33      1.31 o
  -4   6   4        0.06        1.10      1.08 o
  -3   6   4        2.49        4.42      1.06 o
  -2   6   4        0.60       -0.48      2.10 o
  -1   6   4        1.70        0.57      2.25 o
   0   6   4        0.00        2.02      1.98 o
   1   6   4      135.92      139.75      3.85 o
   2   6   4       23.01       25.67      1.00 o
   3   6   4      209.60      199.31      4.09 o
   4   6   4      124.00      119.83      3.15 o
   5   6   4       40.25       42.78      1.33 o
   6   6   4      130.15      118.07      3.45 o
   7   6   4       41.81       41.80      1.28 o
   8   6   4        0.08       -0.52      2.43 o
   9   6   4        1.06       -2.64      2.64 o
  10   6   4        0.02       -0.45      2.74 o
  -3   7   4        0.96        0.31      2.71 o
  -2   7   4       27.47       29.24      1.35 o
  -1   7   4       14.28       12.64      1.06 o
   0   7   4        0.08       -1.06      1.97 o
   1   7   4        0.25       -0.87      2.31 o
   2   7   4       96.46      104.71      3.19 o
   3   7   4       67.47       64.04      1.78 o
   4   7   4        2.20        0.48      0.99 o
   5   7   4       14.98       13.29      1.11 o
   6   7   4        7.88        6.98      1.02 o
   7   7   4        2.10        1.01      1.02 o
   8   7   4        4.63        5.54      1.15 o
   9   7   4        7.73        6.76      1.22 o
  -2   8   4        6.14        3.21      1.58 o
  -1   8   4        5.48        8.00      1.17 o
   0   8   4        1.13        0.47      1.72 o
   1   8   4        0.04       -0.26      2.28 o
   2   8   4       15.16       14.96      1.05 o
   3   8   4        0.11       -0.56      2.21 o
   4   8   4       77.98       72.53      2.18 o
   5   8   4        0.00       -0.91      2.24 o
   6   8   4       48.53       48.01      1.38 o
   7   8   4        0.87        0.30      1.10 o
   8   8   4        6.79        7.12      1.20 o
   9   8   4        2.44       -1.78      2.78 o
   0   9   4        6.19        8.05      0.98 o
   1   9   4        0.17       -0.10      2.54 o
   2   9   4        0.06       -0.29      2.55 o
   3   9   4        7.48        9.63      1.12 o
   4   9   4       22.43       19.75      1.29 o
   5   9   4        7.82        5.29      1.15 o
   6   9   4       32.90       34.71      1.46 o
   7   9   4        0.34       -2.62      2.62 o
   8   9   4        0.01        0.54      1.19 o
   2  10   4        2.01        2.19      1.19 o
   3  10   4        0.87       -2.90      2.90 o
   4  10   4        1.64        0.86      2.55 o
   5  10   4        0.05       -0.22      2.70 o
   6  10   4       17.76       17.73      1.35 o
  -3  -8   5        0.02       -1.92      2.75 o
  -2  -8   5        2.06        2.62      1.20 o
  -1  -8   5        1.10       -0.11      2.87 o
  -5  -7   5        0.48        0.76      2.68 o
  -4  -7   5        1.49        1.03      2.49 o
  -3  -7   5        0.81        1.65      1.10 o
  -2  -7   5        4.87        4.25      1.12 o
  -1  -7   5       11.10       12.42      1.23 o
   0  -7   5       25.33       26.35      0.96 o
   1  -7   5        0.38        1.29      1.10 o
   2  -7   5        0.03       -0.33      2.72 o
  -6  -6   5        6.73        6.56      1.23 o
  -5  -6   5        0.00       -2.05      2.50 o
  -4  -6   5        1.40        2.16      1.07 o
  -3  -6   5        2.74        2.90      1.04 o
  -2  -6   5        8.71        7.84      1.03 o
  -1  -6   5        0.15        0.50      2.26 o
   0  -6   5        5.24        7.08      0.71 o
   1  -6   5        2.75       -2.11      2.42 o
   2  -6   5        0.66        0.51      1.09 o
   3  -6   5        1.02        1.23      2.73 o
   4  -6   5        0.32        0.78      2.79 o
  -7  -5   5        0.41       -0.77      2.75 o
  -6  -5   5        1.34        0.99      2.57 o
  -5  -5   5       26.68       31.41      1.32 o
  -4  -5   5        0.27        0.25      2.20 o
  -3  -5   5        4.01        4.66      0.97 o
  -2  -5   5        0.27       -0.81      2.23 o
  -1  -5   5       10.36       10.33      1.04 o
   0  -5   5       56.95       55.35      1.46 o
   1  -5   5       49.71       51.80      1.44 o
   2  -5   5        0.99        0.73      2.19 o
   3  -5   5        6.37        5.55      1.07 o
   4  -5   5        5.20        3.00      1.16 o
   5  -5   5        6.18        8.43      1.26 o
  -7  -4   5        0.38       -1.04      2.67 o
  -6  -4   5       11.11       12.27      1.16 o
  -5  -4   5       62.76       68.42      1.99 o
  -4  -4   5        5.46        5.76      0.98 o
  -3  -4   5       30.31       26.52      1.13 o
  -2  -4   5       72.93       73.22      2.28 o
  -1  -4   5       12.90       13.28      0.96 o
   0  -4   5        1.09        1.61      0.68 o
   1  -4   5        8.29        9.26      0.95 o
   2  -4   5        2.66        1.17      0.97 o
   3  -4   5        2.65        3.34      0.97 o
   4  -4   5        2.78        1.65      0.98 o
   5  -4   5        7.58        8.70      1.14 o
   6  -4   5        0.93        1.55      1.16 o
  -7  -3   5        0.63       -2.61      2.61 o
  -6  -3   5       26.06       24.14      1.27 o
  -5  -3   5        9.55       10.27      1.02 o
  -4  -3   5        8.61        8.11      1.02 o
  -3  -3   5      121.72      124.15      3.67 o
  -2  -3   5       50.39       56.60      1.67 o
  -1  -3   5       64.02       70.00      2.08 o
   0  -3   5        2.76        3.40      0.50 o
   1  -3   5      125.93      125.69      3.20 o
   2  -3   5        3.19        4.86      0.84 o
   3  -3   5       35.52       35.81      1.17 o
   4  -3   5        0.18        1.42      0.98 o
   5  -3   5        0.20       -0.58      2.33 o
   6  -3   5        0.03        2.91      1.08 o
   7  -3   5        0.00       -2.67      2.67 o
  -7  -2   5        1.85        3.22      1.08 o
  -6  -2   5        4.60        5.59      1.02 o
  -5  -2   5       66.58       64.72      2.05 o
  -4  -2   5       51.87       56.78      1.85 o
  -3  -2   5        4.25        4.77      0.81 o
  -2  -2   5       24.91       30.64      1.07 o
  -1  -2   5        7.40        7.19      0.63 o
   0  -2   5       68.51       65.35      2.41 o
   1  -2   5        0.00       -1.50      1.50 o
   2  -2   5       81.12       73.18      2.22 o
   3  -2   5       13.02       12.67      0.88 o
   4  -2   5        0.61       -0.89      2.17 o
   5  -2   5        6.86        3.37      1.06 o
   6  -2   5        0.03       -2.26      2.35 o
   7  -2   5        5.89        3.35      1.20 o
   8  -2   5        1.86        4.05      1.25 o
  -7  -1   5        1.23        1.87      1.13 o
  -6  -1   5        9.87        8.28      1.08 o
  -5  -1   5       17.91       19.15      1.11 o
  -4  -1   5      111.42      104.55      3.06 o
  -3  -1   5        0.32       -0.26      0.74 o
  -2  -1   5      112.85      106.96      2.87 o
  -1  -1   5       68.40       67.55      1.90 o
   0  -1   5      328.91      377.13      3.02 o
   1  -1   5      227.99      234.49      3.38 o
   2  -1   5        3.41        3.59      0.60 o
   3  -1   5       25.16       23.18      0.78 o
   4  -1   5       28.72       33.34      1.16 o
   5  -1   5       25.66       26.45      1.10 o
   6  -1   5       13.15       15.70      1.08 o
   7  -1   5        0.00       -0.26      2.46 o
   8  -1   5        0.46       -2.04      2.75 o
  -7   0   5        2.77        2.21      1.18 o
  -6   0   5       64.92       74.48      2.44 o
  -5   0   5      122.89      120.00      3.56 o
  -4   0   5        0.00        1.47      0.89 o
  -3   0   5       22.92       20.99      0.87 o
  -2   0   5        3.53        5.29      0.63 o
  -1   0   5        2.17        2.00      0.54 o
   0   0   5      358.55      386.19      6.09 o
   1   0   5       41.71       44.44      1.36 o
   2   0   5      103.14      107.25      2.42 o
   3   0   5      139.01      158.80      3.05 o
   4   0   5       19.05       20.93      0.78 o
   5   0   5       29.70       27.89      1.03 o
   6   0   5        3.62        5.15      1.02 o
   7   0   5        2.89        3.00      0.99 o
   8   0   5        1.31        3.35      1.11 o
   9   0   5        0.21        0.64      1.20 o
  -7   1   5        0.51        0.11      2.63 o
  -6   1   5        5.51        3.56      1.12 o
  -5   1   5        4.78        5.36      0.97 o
  -4   1   5        9.09        8.39      0.99 o
  -3   1   5       26.33       25.31      0.95 o
  -2   1   5        0.04        0.49      0.59 o
  -1   1   5       53.24       56.47      1.77 o
   0   1   5        7.31        6.97      0.37 o
   1   1   5       18.35       22.18      0.66 o
   2   1   5        0.11        0.42      1.19 o
   3   1   5      214.20      222.45      3.38 o
   4   1   5        2.58        0.64      1.52 o
   5   1   5      116.86      120.34      3.27 o
   6   1   5        0.11        0.32      2.21 o
   7   1   5        1.80        1.32      0.99 o
   8   1   5        4.53        4.18      1.13 o
   9   1   5       14.34       15.76      1.35 o
  -6   2   5       17.44       17.17      1.29 o
  -5   2   5        4.95        4.35      0.98 o
  -4   2   5        7.73        9.86      1.05 o
  -3   2   5       23.48       24.50      1.01 o
  -2   2   5       74.05       77.54      2.25 o
  -1   2   5       42.01       42.44      1.29 o
   0   2   5      246.44      235.86      4.47 o
   1   2   5       74.97       87.88      2.14 o
   2   2   5       42.34       45.55      1.36 o
   3   2   5      195.74      207.66      3.19 o
   4   2   5      194.40      204.01      3.49 o
   5   2   5       18.12       18.53      0.83 o
   6   2   5        0.20       -0.29      0.89 o
   7   2   5        0.04       -2.52      2.52 o
   8   2   5        2.61        2.30      1.00 o
   9   2   5        1.98        1.50      1.18 o
  -6   3   5        0.53        0.96      1.15 o
  -5   3   5       35.96       32.37      1.36 o
  -4   3   5        0.63       -0.08      2.21 o
  -3   3   5       14.04       13.77      1.05 o
  -2   3   5       12.02       11.83      0.86 o
  -1   3   5       38.84       38.85      1.20 o
   0   3   5       31.43       27.84      0.63 o
   1   3   5       13.32       13.41      0.62 o
   2   3   5       24.56       23.19      0.66 o
   3   3   5      143.29      153.21      2.96 o
   4   3   5        7.78       10.83      0.68 o
   5   3   5       91.73       85.82      2.47 o
   6   3   5        2.54       -2.32      2.32 o
   7   3   5        0.43       -2.42      2.42 o
   8   3   5       17.74       20.49      1.12 o
   9   3   5       44.57       44.92      1.54 o
  10   3   5        4.50        4.23      1.27 o
  -5   4   5        1.52       -0.10      2.77 o
  -4   4   5       23.42       24.78      1.18 o
  -3   4   5        0.80        1.13      0.92 o
  -2   4   5        0.08        0.38      2.13 o
  -1   4   5       32.65       33.24      1.03 o
   0   4   5       12.58       12.08      0.51 o
   1   4   5       84.89       79.16      2.13 o
   2   4   5      221.55      221.59      3.63 o
   3   4   5      224.30      259.82      3.88 o
   4   4   5       75.70       63.88      1.90 o
   5   4   5       17.24       20.70      0.87 o
   6   4   5       72.58       74.98      2.27 o
   7   4   5       28.25       32.64      1.17 o
   8   4   5       42.10       39.00      1.27 o
   9   4   5       28.53       30.44      1.39 o
  10   4   5        0.24       -1.42      2.81 o
  -5   5   5        2.54        1.01      1.18 o
  -4   5   5        7.31        6.63      1.17 o
  -3   5   5        1.55        1.15      0.93 o
  -2   5   5        1.43        2.45      0.93 o
  -1   5   5        2.78        2.35      0.90 o
   0   5   5        6.01        6.72      0.61 o
   1   5   5       23.92       24.21      0.89 o
   2   5   5      108.23      106.26      3.06 o
   3   5   5       31.45       25.58      0.87 o
   4   5   5       16.60       19.23      0.85 o
   5   5   5       16.85       23.21      1.02 o
   6   5   5       78.29       71.66      1.98 o
   7   5   5        5.12        5.60      1.04 o
   8   5   5       24.97       24.76      1.18 o
   9   5   5        1.54        1.14      2.59 o
  10   5   5        1.65       -0.47      1.22 o
  -4   6   5        1.73       -2.04      2.69 o
  -3   6   5        0.12       -0.78      1.09 o
  -2   6   5       28.45       28.88      1.20 o
  -1   6   5       11.42       10.13      1.00 o
   0   6   5      119.49      119.95      2.36 o
   1   6   5        7.74        7.49      0.97 o
   2   6   5       95.05       95.75      2.93 o
   3   6   5       30.72       27.09      1.06 o
   4   6   5        0.39        1.92      0.88 o
   5   6   5       41.63       45.22      1.23 o
   6   6   5        8.41       11.66      1.07 o
   7   6   5        9.05        8.02      1.01 o
   8   6   5       10.13        9.66      1.13 o
   9   6   5        1.50        2.46      1.13 o
  10   6   5        8.45        9.83      1.26 o
  -3   7   5        0.33       -1.08      2.71 o
  -2   7   5        6.53        6.03      1.18 o
  -1   7   5        0.13        0.61      2.34 o
   0   7   5        2.19        1.60      0.85 o
   1   7   5        9.32       10.79      1.02 o
   2   7   5        0.05        0.91      0.94 o
   3   7   5       18.07       18.93      1.10 o
   4   7   5        4.43        5.81      1.02 o
   5   7   5       91.53       85.88      2.54 o
   6   7   5       28.27       25.52      1.15 o
   7   7   5        0.05        0.59      0.96 o
   8   7   5        3.98        4.92      1.13 o
   9   7   5        2.97        0.10      2.74 o
  -2   8   5        0.58        1.65      1.15 o
  -1   8   5        4.12        2.90      1.18 o
   0   8   5        7.66        8.01      0.81 o
   1   8   5       15.62       15.38      1.17 o
   2   8   5        0.86       -2.33      2.33 o
   3   8   5       23.33       19.90      1.13 o
   4   8   5        5.79        4.78      0.99 o
   5   8   5        6.99        7.10      1.02 o
   6   8   5        0.62       -1.49      2.44 o
   7   8   5        2.98        2.58      1.11 o
   8   8   5        0.79        1.39      1.15 o
   9   8   5        3.93        4.30      1.28 o
   0   9   5        0.16       -0.41      1.01 o
   1   9   5        0.58       -0.52      2.55 o
   2   9   5        0.90       -0.88      2.54 o
   3   9   5        1.93       -1.24      2.52 o
   4   9   5        0.04        2.09      1.07 o
   5   9   5       34.84       34.29      1.38 o
   6   9   5       11.49       12.05      1.22 o
   7   9   5        0.55        0.10      2.58 o
   8   9   5        1.85       -1.55      2.86 o
   3  10   5        3.46        0.33      2.80 o
   4  10   5        1.25       -2.80      2.80 o
   5  10   5        2.91        1.09      2.59 o
   6  10   5        1.39       -0.78      2.81 o
  -4  -7   6        9.77       11.19      1.28 o
  -3  -7   6        2.56        6.85      1.14 o
  -2  -7   6        0.46        1.16      2.71 o
  -1  -7   6        0.27       -0.84      2.53 o
   0  -7   6        0.04       -0.96      1.04 o
   1  -7   6        4.05        5.53      1.16 o
  -5  -6   6        1.26       -0.75      2.66 o
  -4  -6   6        4.30        6.64      1.16 o
  -3  -6   6        2.77        4.41      1.11 o
  -2  -6   6        0.56       -1.94      2.52 o
  -1  -6   6       39.68       43.93      1.42 o
   0  -6   6        9.71        8.91      0.80 o
   1  -6   6        6.72        8.76      1.11 o
   2  -6   6        0.19       -2.53      2.53 o
   3  -6   6        0.14        0.73      1.11 o
  -6  -5   6        1.86       -2.74      2.74 o
  -5  -5   6        2.22        0.88      2.59 o
  -4  -5   6        2.94        4.34      1.07 o
  -3  -5   6        3.88        5.33      0.97 o
  -2  -5   6       43.94       50.79      1.63 o
  -1  -5   6       31.42       31.20      1.19 o
   0  -5   6        5.06        5.88      1.54 o
   1  -5   6        4.40        6.80      0.99 o
   2  -5   6        7.32        6.36      1.08 o
   3  -5   6        2.11        2.26      1.06 o
   4  -5   6        2.49       -0.10      2.62 o
  -6  -4   6        0.09       -1.32      2.53 o
  -5  -4   6        0.51       -1.64      2.57 o
  -4  -4   6       16.38       15.68      1.05 o
  -3  -4   6       45.53       47.78      1.42 o
  -2  -4   6       10.97       14.03      1.03 o
  -1  -4   6        1.08        1.71      0.94 o
   0  -4   6       67.11       65.91      1.40 o
   1  -4   6       10.05       10.94      1.01 o
   2  -4   6       27.33       27.01      1.13 o
   3  -4   6        2.13        3.95      0.96 o
   4  -4   6       20.51       21.81      1.23 o
   5  -4   6        3.93        4.83      1.15 o
   6  -4   6        1.63       -2.11      2.82 o
  -7  -3   6        0.82       -2.71      2.71 o
  -6  -3   6       11.74       11.68      1.19 o
  -5  -3   6       69.43       66.31      1.92 o
  -4  -3   6        6.59        7.11      0.97 o
  -3  -3   6       16.58       17.01      1.08 o
  -2  -3   6       86.82       80.89      2.32 o
  -1  -3   6        4.64        4.21      0.88 o
   0  -3   6       42.87       38.50      0.79 o
   1  -3   6        0.46        0.18      1.96 o
   2  -3   6        6.05        7.63      0.95 o
   3  -3   6        5.88        7.63      0.99 o
   4  -3   6        2.27        2.28      0.94 o
   5  -3   6        4.62        4.02      1.07 o
   6  -3   6        2.78        0.85      1.19 o
   7  -3   6        0.23        0.34      2.72 o
  -7  -2   6        2.62        3.63      1.20 o
  -6  -2   6        0.63       -1.32      2.54 o
  -5  -2   6      102.83      102.30      3.11 o
  -4  -2   6       88.91       91.63      2.58 o
  -3  -2   6       31.80       27.76      1.10 o
  -2  -2   6        2.21        0.88      2.09 o
  -1  -2   6       19.52       20.10      0.89 o
   0  -2   6       74.93       72.50      1.52 o
   1  -2   6       20.40       22.60      0.85 o
   2  -2   6       81.06       74.99      2.24 o
   3  -2   6       21.80       21.94      1.01 o
   4  -2   6        0.36       -2.44      2.44 o
   5  -2   6        0.23        0.33      0.94 o
   6  -2   6        4.04        3.58      1.10 o
   7  -2   6        0.04       -2.97      2.97 o
  -7  -1   6        0.00        0.86      2.40 o
  -6  -1   6        6.68        6.75      1.12 o
  -5  -1   6        3.27        0.98      2.28 o
  -4  -1   6      171.17      168.17      4.45 o
  -3  -1   6      159.57      142.22      3.86 o
  -2  -1   6        0.01       -0.05      1.80 o
  -1  -1   6      247.98      253.66      4.10 o
   0  -1   6       64.68       64.99      1.46 o
   1  -1   6        0.00       -0.70      1.47 o
   2  -1   6       19.44       15.92      0.74 o
   3  -1   6       57.07       59.03      1.86 o
   4  -1   6       14.12       14.67      0.97 o
   5  -1   6        6.45        5.82      1.01 o
   6  -1   6       65.45       57.71      1.73 o
   7  -1   6        0.09       -2.60      2.60 o
   8  -1   6        0.62       -0.04      1.18 o
  -7   0   6        0.81        1.49      1.16 o
  -6   0   6        2.87        3.84      1.12 o
  -5   0   6        8.18        8.25      1.00 o
  -4   0   6        2.76        1.62      0.99 o
  -3   0   6       27.29       23.83      1.04 o
  -2   0   6       18.87       19.11      0.83 o
  -1   0   6        2.54        3.07      0.63 o
   0   0   6       23.41       23.42      0.51 o
   1   0   6      322.32      328.77      4.25 o
   2   0   6        2.60       -0.09      1.46 o
   3   0   6       40.05       36.86      1.23 o
   4   0   6       30.77       33.11      1.00 o
   5   0   6       79.00       75.29      2.31 o
   6   0   6       38.63       36.62      1.23 o
   7   0   6        0.03        1.01      2.22 o
   8   0   6        1.27        3.15      1.17 o
   9   0   6        3.69        1.12      1.29 o
  -6   1   6        2.46        1.92      1.16 o
  -5   1   6        1.17        2.43      0.95 o
  -4   1   6        1.89        2.28      0.98 o
  -3   1   6       87.98       80.26      2.31 o
  -2   1   6      153.09      147.42      3.51 o
  -1   1   6        0.97        2.42      0.62 o
   0   1   6        0.41       -0.14      1.13 o
   1   1   6      142.95      143.74      2.97 o
   2   1   6       77.17       91.92      2.44 o
   3   1   6      113.11      112.63      2.76 o
   4   1   6       10.01       10.19      0.75 o
   5   1   6        0.29        0.44      0.86 o
   6   1   6       46.47       52.20      1.58 o
   7   1   6        4.75        5.83      0.98 o
   8   1   6        1.54       -2.69      2.69 o
   9   1   6        0.87       -2.92      2.92 o
  -6   2   6        4.44        3.19      1.15 o
  -5   2   6       11.60       14.63      1.15 o
  -4   2   6        8.42        6.07      1.00 o
  -3   2   6        0.48       -2.29      2.29 o
  -2   2   6        1.71        1.88      0.82 o
  -1   2   6        0.17        0.55      1.55 o
   0   2   6       65.81       64.39      1.40 o
   1   2   6      303.12      285.73      3.87 o
   2   2   6      243.91      253.56      3.74 o
   3   2   6        2.54        2.61      0.60 o
   4   2   6      116.03      133.04      3.11 o
   5   2   6       54.68       54.08      1.68 o
   6   2   6       38.45       43.06      1.20 o
   7   2   6        1.07       -0.60      2.32 o
   8   2   6       16.08       17.60      1.24 o
   9   2   6       39.47       39.80      1.54 o
  -6   3   6        1.80        1.51      1.16 o
  -5   3   6        9.04        7.16      1.19 o
  -4   3   6        1.12       -1.87      2.37 o
  -3   3   6        0.43        0.44      2.26 o
  -2   3   6        3.04        3.71      0.90 o
  -1   3   6        0.51        0.44      1.83 o
   0   3   6       72.71       63.93      1.41 o
   1   3   6        2.59        1.70      0.60 o
   2   3   6      341.45      350.37      4.38 o
   3   3   6      136.27      145.36      3.17 o
   4   3   6        0.18       -0.32      0.66 o
   5   3   6       42.26       43.61      1.25 o
   6   3   6       41.44       39.76      1.27 o
   7   3   6       10.44       11.14      1.05 o
   8   3   6       31.16       35.91      1.28 o
   9   3   6        3.47        4.73      1.18 o
  -5   4   6        0.02        0.63      2.66 o
  -4   4   6        7.80        5.65      1.11 o
  -3   4   6       15.76       13.36      1.05 o
  -2   4   6        7.13        6.40      1.01 o
  -1   4   6        0.04        1.27      0.83 o
   0   4   6        1.08        0.05      0.74 o
   1   4   6       88.60       92.51      2.49 o
   2   4   6       33.88       34.12      0.99 o
   3   4   6       37.73       44.29      1.35 o
   4   4   6      148.34      146.80      3.48 o
   5   4   6        5.52        9.94      0.91 o
   6   4   6       25.44       26.85      1.12 o
   7   4   6        1.32        0.22      2.48 o
   8   4   6       18.96       17.84      1.14 o
   9   4   6       29.79       31.89      1.44 o
  10   4   6        0.00       -0.11      2.72 o
  -4   5   6        0.78       -1.22      2.68 o
  -3   5   6        7.29        7.67      1.07 o
  -2   5   6        0.26       -2.20      2.20 o
  -1   5   6       24.33       25.75      1.10 o
   0   5   6       11.62       13.83      0.69 o
   1   5   6       45.38       43.75      1.31 o
   2   5   6        8.04       10.53      0.86 o
   3   5   6        4.86        6.27      0.83 o
   4   5   6       28.97       32.17      1.05 o
   5   5   6        2.14        0.86      0.92 o
   6   5   6        6.42       11.34      1.05 o
   7   5   6       86.09       74.75      2.18 o
   8   5   6       48.81       52.44      1.54 o
   9   5   6        0.84        0.02      1.16 o
  10   5   6        2.75        0.66      2.96 o
  -3   6   6        1.37       -2.64      2.64 o
  -2   6   6        0.25       -1.96      2.44 o
  -1   6   6        3.15        1.98      0.94 o
   0   6   6       39.62       42.21      1.34 o
   1   6   6      150.92      160.37      4.22 o
   2   6   6        3.05        3.45      0.91 o
   3   6   6       45.90       42.41      1.28 o
   4   6   6        2.71        3.22      0.94 o
   5   6   6       17.69       22.75      1.10 o
   6   6   6        2.92        4.12      1.01 o
   7   6   6       30.77       27.36      1.18 o
   8   6   6        3.89        4.62      1.10 o
   9   6   6        5.16       -0.60      2.92 o
  -2   7   6        0.18       -1.62      2.42 o
  -1   7   6       30.73       30.06      1.34 o
   0   7   6        7.77        9.25      1.02 o
   1   7   6       12.98       12.07      1.01 o
   2   7   6       52.03       55.90      1.71 o
   3   7   6        2.14        0.36      0.98 o
   4   7   6       29.90       26.08      1.20 o
   5   7   6       19.83       16.51      1.09 o
   6   7   6       11.60       12.78      1.05 o
   7   7   6        0.00       -2.26      2.30 o
   8   7   6        1.52        3.58      1.13 o
   9   7   6        3.64        3.62      1.23 o
  -1   8   6        4.02        6.42      1.11 o
   0   8   6        0.00       -0.58      1.46 o
   1   8   6        1.10       -0.46      2.40 o
   2   8   6        9.35       10.62      1.03 o
   3   8   6        0.36       -2.24      2.24 o
   4   8   6       18.25       17.58      1.11 o
   5   8   6        0.94       -2.38      2.38 o
   6   8   6        1.15        1.97      1.07 o
   7   8   6        0.37       -2.29      2.58 o
   8   8   6       11.55       13.13      1.24 o
   9   8   6        3.28        4.68      1.29 o
   0   9   6        0.54        1.51      1.13 o
   1   9   6        1.21       -0.11      2.61 o
   2   9   6        1.94       -2.63      2.63 o
   3   9   6       16.23       17.02      1.27 o
   4   9   6        6.63        7.14      1.14 o
   5   9   6        0.35        1.87      1.09 o
   6   9   6        4.80        9.04      1.20 o
   7   9   6        0.24        0.59      1.18 o
   8   9   6        5.45        6.21      1.25 o
   3  10   6        0.60       -0.68      2.73 o
   4  10   6        9.61        9.77      1.28 o
   5  10   6        7.24        7.35      1.24 o
   6  10   6        5.75        4.30      1.25 o
  -4  -6   7        0.00       -2.76      2.76 o
  -3  -6   7       18.01       20.55      1.34 o
  -2  -6   7       10.40       10.44      1.23 o
  -1  -6   7        0.02        0.91      2.45 o
   0  -6   7        1.08        1.45      0.79 o
   1  -6   7        0.01        0.87      1.09 o
   2  -6   7        0.02       -1.74      2.68 o
  -5  -5   7        0.52       -1.62      2.64 o
  -4  -5   7        3.45        0.50      2.62 o
  -3  -5   7        7.53        7.80      1.14 o
  -2  -5   7        8.56       11.29      1.14 o
  -1  -5   7        1.49       -2.50      2.50 o
   0  -5   7       33.80       34.40      0.95 o
   1  -5   7       27.15       28.31      1.29 o
   2  -5   7        0.19       -2.60      2.60 o
   3  -5   7        0.73        0.61      2.64 o
   4  -5   7        2.43        2.49      1.19 o
  -6  -4   7        8.99        9.45      1.26 o
  -5  -4   7        0.04       -2.74      2.74 o
  -4  -4   7        5.40        6.35      1.11 o
  -3  -4   7       16.98       15.61      1.09 o
  -2  -4   7       18.47       18.61      1.06 o
  -1  -4   7        8.23        8.41      0.99 o
   0  -4   7        5.21        3.73      0.67 o
   1  -4   7        0.09       -2.14      2.14 o
   2  -4   7        8.07        8.44      1.01 o
   3  -4   7        0.71        1.15      1.04 o
   4  -4   7        1.80        4.30      1.08 o
   5  -4   7        1.31        2.34      1.15 o
  -6  -3   7        3.08        2.79      1.15 o
  -5  -3   7       14.93       16.60      1.24 o
  -4  -3   7       17.97       19.16      1.15 o
  -3  -3   7       46.21       46.63      1.38 o
  -2  -3   7        9.75       11.31      1.02 o
  -1  -3   7        0.29        0.28      0.95 o
   0  -3   7       35.18       34.59      0.83 o
   1  -3   7      115.39      103.52      3.19 o
   2  -3   7       70.23       77.03      2.21 o
   3  -3   7        0.90       -0.54      2.16 o
   4  -3   7        0.83       -1.19      2.32 o
   5  -3   7        2.81        0.37      2.63 o
   6  -3   7        0.02        1.57      1.13 o
  -6  -2   7        0.68        0.83      2.58 o
  -5  -2   7       24.63       23.45      1.28 o
  -4  -2   7       43.74       41.09      1.32 o
  -3  -2   7       12.54       12.79      1.05 o
  -2  -2   7       25.84       29.91      1.14 o
  -1  -2   7       44.56       43.99      1.38 o
   0  -2   7       79.40       81.46      3.44 o
   1  -2   7       17.16       16.74      0.95 o
   2  -2   7        2.96        0.38      2.21 o
   3  -2   7       18.04       19.29      1.12 o
   4  -2   7        5.21        4.05      0.98 o
   5  -2   7        8.87        7.52      1.02 o
   6  -2   7        0.01       -2.54      2.54 o
   7  -2   7        2.47        4.25      1.17 o
  -6  -1   7        0.10       -1.03      2.54 o
  -5  -1   7        0.42        0.91      2.38 o
  -4  -1   7       65.37       59.60      1.73 o
  -3  -1   7      113.19      114.64      3.27 o
  -2  -1   7        0.81        0.70      2.11 o
  -1  -1   7        4.21        4.71      0.85 o
   0  -1   7       38.14       38.75      1.00 o
   1  -1   7       42.19       43.20      1.33 o
   2  -1   7        5.27        4.59      0.84 o
   3  -1   7       72.99       67.37      2.02 o
   4  -1   7       33.97       36.29      1.28 o
   5  -1   7       60.47       56.78      1.83 o
   6  -1   7        2.74        3.00      1.02 o
   7  -1   7        0.05        0.92      1.12 o
   8  -1   7        0.08       -2.71      2.71 o
  -6   0   7        2.48        4.50      1.13 o
  -5   0   7        0.01       -0.18      2.41 o
  -4   0   7       33.51       31.86      1.17 o
  -3   0   7       49.55       50.28      1.53 o
  -2   0   7       38.67       35.15      1.15 o
  -1   0   7        1.93        0.78      1.89 o
   0   0   7        3.24        4.76      0.51 o
   1   0   7       11.31        9.39      0.72 o
   2   0   7       58.39       54.40      1.63 o
   3   0   7       86.79       83.41      2.60 o
   4   0   7        8.98        6.49      0.96 o
   5   0   7        0.25        0.55      2.38 o
   6   0   7       15.69       16.06      1.07 o
   7   0   7        9.66        6.48      1.19 o
   8   0   7        6.15        4.79      1.24 o
  -6   1   7        0.20       -0.75      2.61 o
  -5   1   7       16.48       18.12      1.24 o
  -4   1   7       52.22       51.55      1.57 o
  -3   1   7       14.93       14.74      1.09 o
  -2   1   7        2.58        0.98      0.88 o
  -1   1   7       96.93       94.03      2.67 o
   0   1   7      143.99      144.27      2.38 o
   1   1   7        1.24       -0.54      1.52 o
   2   1   7       15.97       15.06      0.77 o
   3   1   7        0.11       -1.77      1.77 o
   4   1   7       94.10       92.16      2.76 o
   5   1   7      116.48      128.21      3.75 o
   6   1   7        3.78        4.55      1.01 o
   7   1   7        4.05        4.08      1.00 o
   8   1   7        6.75        6.28      1.19 o
   9   1   7        5.09        7.20      1.25 o
  -6   2   7        0.12       -0.90      2.66 o
  -5   2   7        0.35        2.41      1.06 o
  -4   2   7       14.35       15.20      1.09 o
  -3   2   7        1.12       -0.67      2.23 o
  -2   2   7      124.74      117.52      3.21 o
  -1   2   7      129.54      132.39      3.63 o
   0   2   7      199.37      211.80      6.94 o
   1   2   7        8.98       15.20      0.76 o
   2   2   7       13.36       12.59      0.73 o
   3   2   7       17.62       17.95      0.79 o
   4   2   7       41.38       43.21      1.27 o
   5   2   7       15.36       14.85      1.01 o
   6   2   7       22.59       25.81      1.16 o
   7   2   7        3.53       -0.16      2.33 o
   8   2   7       21.15       22.41      1.29 o
   9   2   7        0.95       -1.98      2.83 o
  -5   3   7       11.49        9.86      1.25 o
  -4   3   7       11.24       10.51      1.19 o
  -3   3   7       21.61       18.71      1.10 o
  -2   3   7      117.80      115.11      3.39 o
  -1   3   7        0.21        0.06      2.08 o
   0   3   7        0.30        0.42      0.73 o
   1   3   7       57.66       56.68      1.71 o
   2   3   7      240.46      253.65      4.15 o
   3   3   7        0.02       -1.75      1.75 o
   4   3   7      120.85      117.00      3.32 o
   5   3   7      137.30      138.96      3.82 o
   6   3   7        2.62       -1.83      2.41 o
   7   3   7        1.03        0.71      0.98 o
   8   3   7       11.63       11.42      1.18 o
   9   3   7       20.62       21.85      1.38 o
  -4   4   7        1.67        2.67      1.10 o
  -3   4   7        1.14       -1.91      2.50 o
  -2   4   7        8.48        9.24      1.01 o
  -1   4   7       10.29       12.49      1.03 o
   0   4   7        9.33        9.13      0.91 o
   1   4   7        0.21        0.81      1.95 o
   2   4   7       85.38       86.54      2.68 o
   3   4   7        1.44        0.39      1.99 o
   4   4   7        1.43        0.30      0.87 o
   5   4   7       37.51       34.97      1.14 o
   6   4   7        0.00       -0.41      2.41 o
   7   4   7       16.32       14.61      1.10 o
   8   4   7       56.77       57.00      1.69 o
   9   4   7        4.12        5.65      1.21 o
  -4   5   7        0.01       -1.30      2.61 o
  -3   5   7        4.79        5.64      1.14 o
  -2   5   7        2.49        3.49      0.95 o
  -1   5   7        1.64        2.94      0.92 o
   0   5   7      148.27      146.05      3.37 o
   1   5   7      168.50      165.36      4.23 o
   2   5   7       61.97       60.28      1.81 o
   3   5   7       32.10       29.57      1.10 o
   4   5   7        2.54        3.32      0.94 o
   5   5   7        0.66       -2.35      2.35 o
   6   5   7        5.73       -0.14      2.37 o
   7   5   7        3.57        0.48      2.41 o
   8   5   7        7.99        8.07      1.18 o
   9   5   7        2.85        4.58      1.16 o
  -3   6   7        2.71        2.87      1.15 o
  -2   6   7        3.10        1.64      1.10 o
  -1   6   7       38.52       39.56      1.26 o
   0   6   7       86.32       82.08      1.79 o
   1   6   7       26.47       28.42      1.15 o
   2   6   7        5.60        4.99      1.00 o
   3   6   7       23.54       24.85      1.12 o
   4   6   7       57.51       53.45      1.84 o
   5   6   7       11.35       12.59      1.05 o
   6   6   7        3.02        3.17      1.00 o
   7   6   7        0.54       -2.42      2.42 o
   8   6   7       14.83       14.81      1.23 o
   9   6   7        1.34        1.12      1.18 o
  -2   7   7        0.05       -1.07      2.62 o
  -1   7   7        0.02       -0.77      2.41 o
   0   7   7        4.24        4.48      0.77 o
   1   7   7        4.26        3.83      0.97 o
   2   7   7        2.71        1.77      0.95 o
   3   7   7       13.50       15.14      1.03 o
   4   7   7        1.09       -1.56      2.25 o
   5   7   7        7.82        9.57      1.01 o
   6   7   7        4.10       -0.50      2.24 o
   7   7   7        0.00       -2.57      2.57 o
   8   7   7        0.13       -0.20      2.66 o
   9   7   7        0.72        1.63      1.20 o
  -1   8   7        0.72       -1.98      2.68 o
   0   8   7        7.18        7.90      0.88 o
   1   8   7        0.78       -2.41      2.41 o
   2   8   7        9.15        9.24      1.12 o
   3   8   7       33.68       35.73      1.32 o
   4   8   7       26.04       22.45      1.26 o
   5   8   7        0.24        0.15      1.08 o
   6   8   7        6.55        4.94      1.17 o
   7   8   7        2.00        1.31      1.15 o
   8   8   7        5.01        5.01      1.22 o
   1   9   7        5.75        6.73      1.24 o
   2   9   7        0.05       -1.67      2.55 o
   3   9   7        3.93       -0.20      2.88 o
   4   9   7        0.18       -0.50      2.69 o
   5   9   7        3.21        0.91      2.70 o
   6   9   7        4.19        5.37      1.19 o
   7   9   7        6.25        5.80      1.24 o
  -2  -6   8        1.06        1.49      1.18 o
  -1  -6   8        6.39        0.88      2.92 o
   0  -6   8        3.49        5.55      0.86 o
  -4  -5   8        1.95        1.96      1.17 o
  -3  -5   8        0.54        0.31      2.63 o
  -2  -5   8       13.90       14.60      1.24 o
  -1  -5   8       15.81       15.32      1.26 o
   0  -5   8        0.48        0.44      0.77 o
   1  -5   8        0.00       -0.59      2.45 o
   2  -5   8        0.50       -2.68      2.68 o
   3  -5   8        2.38       -0.33      2.91 o
  -5  -4   8        0.40       -2.62      2.62 o
  -4  -4   8        5.32        7.02      1.16 o
  -3  -4   8        1.41        1.28      1.09 o
  -2  -4   8        0.08       -1.08      2.47 o
  -1  -4   8        3.40        3.45      1.06 o
   0  -4   8       11.36        9.38      0.80 o
   1  -4   8        8.51        7.09      1.09 o
   2  -4   8        5.39        5.29      1.10 o
   3  -4   8        0.97       -0.39      2.60 o
   4  -4   8        2.96        4.56      1.15 o
  -5  -3   8        0.12        0.52      1.12 o
  -4  -3   8        3.28        3.48      1.11 o
  -3  -3   8       24.41       25.73      1.30 o
  -2  -3   8       55.30       57.95      1.77 o
  -1  -3   8       12.24       11.74      1.03 o
   0  -3   8       35.79       36.75      1.25 o
   1  -3   8        3.83        4.89      0.94 o
   2  -3   8        2.45        4.52      0.95 o
   3  -3   8        0.10       -0.68      2.23 o
   4  -3   8        0.18        0.28      2.46 o
   5  -3   8        0.22        0.21      1.13 o
   6  -3   8        0.02        1.00      1.19 o
  -5  -2   8        1.21        2.11      1.10 o
  -4  -2   8       26.89       27.30      1.33 o
  -3  -2   8       37.52       40.22      1.26 o
  -2  -2   8        1.01        0.38      2.23 o
  -1  -2   8        7.75       10.81      1.01 o
   0  -2   8        0.28        1.73      0.66 o
   1  -2   8        2.30        1.49      0.99 o
   2  -2   8      106.93      105.73      2.96 o
   3  -2   8       23.07       18.41      1.09 o
   4  -2   8        2.82        1.58      0.97 o
   5  -2   8        0.51        0.99      2.61 o
   6  -2   8        0.03       -0.45      1.13 o
   7  -2   8        0.91        0.79      2.78 o
  -5  -1   8        1.34       -0.10      2.69 o
  -4  -1   8       17.69       17.10      1.20 o
  -3  -1   8       19.81       16.38      1.06 o
  -2  -1   8        3.03        2.99      0.95 o
  -1  -1   8        1.47        1.26      0.94 o
   0  -1   8       19.04       19.63      0.73 o
   1  -1   8        1.10        2.91      0.88 o
   2  -1   8       50.02       45.88      1.36 o
   3  -1   8        0.06       -2.13      2.32 o
   4  -1   8       25.01       22.90      1.15 o
   5  -1   8        1.89        0.89      2.32 o
   6  -1   8       21.73       18.64      1.24 o
   7  -1   8        2.01       -1.43      2.68 o
  -5   0   8        7.04        7.58      1.17 o
  -4   0   8        0.00       -2.15      2.45 o
  -3   0   8        0.00        0.71      2.25 o
  -2   0   8        1.20        0.93      2.21 o
  -1   0   8       13.47       17.80      1.03 o
   0   0   8       23.04       23.36      0.73 o
   1   0   8        0.19        0.24      1.91 o
   2   0   8        0.00       -0.13      0.86 o
   3   0   8       84.51       85.81      2.58 o
   4   0   8       18.27       15.26      1.11 o
   5   0   8       38.67       38.44      1.24 o
   6   0   8       19.22       18.87      1.13 o
   7   0   8        0.00       -0.09      2.62 o
   8   0   8        0.42        0.02      1.18 o
  -5   1   8        0.98        0.21      1.13 o
  -4   1   8        9.27       10.35      1.17 o
  -3   1   8      240.63      234.60      5.31 o
  -2   1   8        5.89        7.49      0.98 o
  -1   1   8        0.31       -1.35      2.09 o
   0   1   8        2.50        3.44      0.61 o
   1   1   8        4.77        4.56      0.85 o
   2   1   8        5.83        0.29      2.11 o
   3   1   8       34.83       38.67      1.10 o
   4   1   8       18.15       14.81      1.05 o
   5   1   8       22.00       20.09      1.13 o
   6   1   8        0.36        0.16      2.30 o
   7   1   8       23.43       22.47      1.28 o
   8   1   8        0.02        1.27      1.11 o
  -5   2   8        0.49        1.96      1.12 o
  -4   2   8       13.11       13.59      1.21 o
  -3   2   8       81.00       84.30      2.63 o
  -2   2   8        8.80        7.46      1.00 o
  -1   2   8        3.11        3.70      0.93 o
   0   2   8        2.02        0.18      0.81 o
   1   2   8       89.98       88.10      2.66 o
   2   2   8       36.00       37.14      1.09 o
   3   2   8        1.05        0.82      2.04 o
   4   2   8       39.68       36.30      1.16 o
   5   2   8      261.50      272.26      5.29 o
   6   2   8        5.06        4.82      1.01 o
   7   2   8       18.92       22.98      1.14 o
   8   2   8        6.03        4.96      1.20 o
   9   2   8        5.06        6.84      1.20 o
  -4   3   8        2.21        1.70      1.13 o
  -3   3   8        0.05       -2.40      2.40 o
  -2   3   8       21.74       23.05      1.13 o
  -1   3   8      176.35      166.35      4.41 o
   0   3   8        1.21       -0.73      3.57 o
   1   3   8       11.51       13.51      0.95 o
   2   3   8        2.19        3.64      0.87 o
   3   3   8       43.55       45.70      1.28 o
   4   3   8       86.76       82.21      2.35 o
   5   3   8        7.34        5.91      1.03 o
   6   3   8        3.98        4.55      1.03 o
   7   3   8        3.14        5.25      1.00 o
   8   3   8        0.86        0.12      1.12 o
   9   3   8        9.53        6.50      1.35 o
  -4   4   8       12.07       14.88      1.28 o
  -3   4   8        6.01        5.79      1.14 o
  -2   4   8        0.07       -2.38      2.38 o
  -1   4   8       35.93       39.22      1.38 o
   0   4   8       98.41       94.53      2.38 o
   1   4   8       35.39       33.91      1.16 o
   2   4   8        3.16        3.47      0.91 o
   3   4   8       67.70       66.23      2.08 o
   4   4   8        2.74        2.20      0.96 o
   5   4   8        0.10       -2.38      2.38 o
   6   4   8       21.01       17.25      1.14 o
   7   4   8        1.13       -0.15      0.98 o
   8   4   8       14.30       15.84      1.24 o
   9   4   8        0.00       -2.93      2.93 o
  -3   5   8        1.08        2.09      1.11 o
  -2   5   8        3.99        4.31      1.08 o
  -1   5   8        1.77        2.10      0.93 o
   0   5   8      193.67      200.87      3.46 o
   1   5   8        0.29       -1.29      2.29 o
   2   5   8       26.50       30.81      1.16 o
   3   5   8        0.00        2.75      0.96 o
   4   5   8       21.36       23.09      1.14 o
   5   5   8       35.53       36.02      1.24 o
   6   5   8        3.62        0.92      2.36 o
   7   5   8       38.80       35.53      1.27 o
   8   5   8       12.51       14.05      1.23 o
   9   5   8        0.01       -2.76      2.76 o
  -2   6   8        2.38        3.59      1.13 o
  -1   6   8        6.22        9.77      1.10 o
   0   6   8        5.12        4.73      0.70 o
   1   6   8       54.84       53.11      1.56 o
   2   6   8       68.44       65.70      1.94 o
   3   6   8        0.03        0.67      2.25 o
   4   6   8       94.30      103.06      3.27 o
   5   6   8        0.48       -1.85      2.28 o
   6   6   8        0.08        0.57      2.30 o
   7   6   8       26.26       26.05      1.31 o
   8   6   8        0.29       -2.31      2.67 o
   9   6   8        0.29        1.90      1.18 o
  -1   7   8        7.99       10.59      1.17 o
   0   7   8        5.33        7.10      1.29 o
   1   7   8        0.00        2.01      0.99 o
   2   7   8        6.56        7.20      1.02 o
   3   7   8       21.95       21.06      1.12 o
   4   7   8        0.31        0.17      2.26 o
   5   7   8        1.73        1.23      0.95 o
   6   7   8       13.91       12.67      1.18 o
   7   7   8        2.36        2.37      1.15 o
   8   7   8        1.20       -1.72      2.74 o
   9   7   8        0.28       -2.87      2.87 o
   0   8   8        1.73        1.96      0.97 o
   1   8   8        7.38        8.49      1.20 o
   2   8   8        3.43        2.88      1.09 o
   3   8   8        1.68        1.21      2.50 o
   4   8   8        4.97        3.28      1.09 o
   5   8   8        5.00        4.52      1.13 o
   6   8   8        4.67        6.46      1.17 o
   7   8   8        0.12        0.41      2.66 o
   8   8   8       24.24       28.42      1.44 o
   2   9   8        1.51        1.94      1.15 o
   3   9   8        0.20       -1.27      2.40 o
   4   9   8        0.10        0.21      2.64 o
   5   9   8        5.80        3.69      1.19 o
   6   9   8        0.37       -1.60      2.65 o
   7   9   8        5.72        7.51      1.29 o
  -2  -5   9        0.43        0.67      2.64 o
  -1  -5   9        1.52        1.75      1.18 o
   0  -5   9        1.97        0.65      1.07 o
   1  -5   9        0.67       -1.73      2.59 o
  -3  -4   9       19.45       21.55      1.36 o
  -2  -4   9        0.41        0.36      1.11 o
  -1  -4   9        2.46        2.02      1.13 o
   0  -4   9        0.12        0.87      0.99 o
   1  -4   9        0.38       -0.97      2.53 o
   2  -4   9        3.11        7.36      1.16 o
   3  -4   9        1.25       -0.12      1.15 o
  -4  -3   9        4.71        6.55      1.19 o
  -3  -3   9        8.60       10.58      1.19 o
  -2  -3   9        0.10        0.63      1.05 o
  -1  -3   9       26.03       28.91      1.29 o
   0  -3   9        0.15        0.74      0.93 o
   1  -3   9        8.52        6.40      1.06 o
   2  -3   9        0.67       -0.20      1.06 o
   3  -3   9        0.94        0.65      1.08 o
   4  -3   9        1.36       -2.72      2.72 o
   5  -3   9        0.41       -1.19      2.73 o
  -4  -2   9        0.77        1.61      1.12 o
  -3  -2   9        1.56        3.36      1.07 o
  -2  -2   9        1.24       -1.22      2.54 o
  -1  -2   9       16.84       15.72      1.07 o
   0  -2   9        0.25       -1.37      1.37 o
   1  -2   9       10.39        9.67      1.00 o
   2  -2   9        0.00       -2.36      2.36 o
   3  -2   9       12.55       13.85      1.07 o
   4  -2   9        5.30        3.66      1.15 o
   5  -2   9        0.08       -0.04      1.09 o
   6  -2   9        0.48        0.28      1.19 o
  -5  -1   9        1.34        4.50      1.15 o
  -4  -1   9        0.03       -2.52      2.59 o
  -3  -1   9        0.17        1.24      1.03 o
  -2  -1   9        9.32       11.91      1.02 o
  -1  -1   9        0.00       -2.19      2.19 o
   0  -1   9        2.27        0.94      0.88 o
   1  -1   9       38.25       31.45      1.15 o
   2  -1   9       37.45       32.52      1.21 o
   3  -1   9       45.89       43.10      1.45 o
   4  -1   9        8.07        7.28      1.04 o
   5  -1   9        0.41       -2.23      2.59 o
   6  -1   9        0.30       -0.10      2.58 o
   7  -1   9        0.31        0.65      2.72 o
  -5   0   9        0.02       -1.11      2.69 o
  -4   0   9        9.94        8.00      1.17 o
  -3   0   9       15.55       17.71      1.23 o
  -2   0   9       26.24       25.38      1.13 o
  -1   0   9        0.00        0.75      2.10 o
   0   0   9        1.04        1.69      0.67 o
   1   0   9       24.04       22.99      1.11 o
   2   0   9       47.31       50.65      1.44 o
   3   0   9        2.07       -1.66      2.53 o
   4   0   9        1.62       -0.92      2.37 o
   5   0   9        0.11       -1.24      2.30 o
   6   0   9        0.17        0.63      2.46 o
   7   0   9        0.66        0.10      2.70 o
  -4   1   9        8.20        6.03      1.18 o
  -3   1   9        1.35        0.63      2.43 o
  -2   1   9        5.21        4.38      0.97 o
  -1   1   9        2.34       -0.07      2.30 o
   0   1   9        9.57        8.52      0.71 o
   1   1   9        2.96        4.31      0.95 o
   2   1   9       60.96       54.73      1.75 o
   3   1   9       15.95       15.87      1.09 o
   4   1   9      252.39      245.92      5.26 o
   5   1   9        7.05        5.03      1.01 o
   6   1   9        1.90        1.32      1.01 o
   7   1   9        1.62        2.97      1.14 o
   8   1   9        0.05       -2.44      2.79 o
  -4   2   9        0.08        0.26      1.12 o
  -3   2   9        0.01       -2.48      2.48 o
  -2   2   9       74.02       71.52      2.22 o
  -1   2   9       10.17       10.58      0.97 o
   0   2   9       26.49       21.76      0.78 o
   1   2   9        0.57       -1.06      2.20 o
   2   2   9        0.04        0.98      2.20 o
   3   2   9       81.27       81.32      2.23 o
   4   2   9      270.16      289.36      5.56 o
   5   2   9       17.53       14.99      1.11 o
   6   2   9       21.24       16.77      1.11 o
   7   2   9        0.29       -1.09      2.58 o
   8   2   9        2.14        1.21      2.68 o
  -4   3   9        0.39       -2.79      2.79 o
  -3   3   9        0.00       -2.62      2.62 o
  -2   3   9       34.35       37.41      1.32 o
  -1   3   9       18.39       15.18      1.03 o
   0   3   9        0.05        1.03      0.66 o
   1   3   9        4.17        2.91      0.96 o
   2   3   9        6.64        5.47      0.98 o
   3   3   9        9.76       12.78      1.04 o
   4   3   9        1.98       -0.28      2.54 o
   5   3   9       37.74       35.28      1.23 o
   6   3   9        1.61       -1.20      2.32 o
   7   3   9        0.23        0.71      2.50 o
   8   3   9        0.66        2.29      1.14 o
   9   3   9        0.11        1.36      1.19 o
  -3   4   9        7.72        6.77      1.22 o
  -2   4   9       17.40       17.00      1.25 o
  -1   4   9       40.12       38.85      1.28 o
   0   4   9        6.49        6.54      0.69 o
   1   4   9        5.53        6.64      1.01 o
   2   4   9       30.68       24.96      1.13 o
   3   4   9       53.63       51.93      1.71 o
   4   4   9        0.50       -2.44      2.44 o
   5   4   9       66.14       71.22      2.09 o
   6   4   9        4.64        4.60      1.03 o
   7   4   9       61.55       63.84      1.94 o
   8   4   9        0.92       -0.49      2.64 o
   9   4   9        1.43        0.87      2.84 o
  -3   5   9       10.02       11.53      1.29 o
  -2   5   9        3.87        3.94      1.16 o
  -1   5   9       24.41       29.91      1.30 o
   0   5   9       12.08       14.23      1.39 o
   1   5   9      140.91      126.02      3.66 o
   2   5   9       97.45       92.36      2.68 o
   3   5   9        1.96        2.92      0.96 o
   4   5   9       24.76       29.18      1.20 o
   5   5   9        0.32        1.58      0.95 o
   6   5   9       11.96        9.25      1.06 o
   7   5   9       19.40       20.14      1.25 o
   8   5   9        4.55        5.99      1.20 o
   9   5   9        0.10        0.96      1.18 o
  -2   6   9        0.00       -0.99      2.66 o
  -1   6   9        2.19        3.26      1.10 o
   0   6   9        3.22        4.68      1.39 o
   1   6   9       42.98       44.47      1.52 o
   2   6   9        0.45       -0.96      0.96 o
   3   6   9       29.36       31.59      1.20 o
   4   6   9        1.32       -2.11      2.34 o
   5   6   9        0.56       -1.16      2.31 o
   6   6   9        0.05       -2.35      2.36 o
   7   6   9        8.89       11.26      1.19 o
   8   6   9        4.20        4.67      1.18 o
   9   6   9        0.02       -0.06      1.22 o
  -1   7   9        0.01        0.66      1.12 o
   0   7   9       19.79       23.31      1.88 o
   1   7   9        0.84       -2.60      2.60 o
   2   7   9        9.36        8.57      1.13 o
   3   7   9        0.58       -0.71      2.34 o
   4   7   9       12.40       10.25      1.15 o
   5   7   9        2.42        0.81      2.51 o
   6   7   9        2.66        1.22      1.10 o
   7   7   9        0.04       -0.20      2.55 o
   8   7   9        0.01       -1.48      2.81 o
   1   8   9        0.38        1.19      1.13 o
   2   8   9       18.22       21.85      1.31 o
   3   8   9        0.06       -0.69      2.51 o
   4   8   9       12.72       11.03      1.21 o
   5   8   9        0.04       -1.18      2.61 o
   6   8   9        0.18       -0.36      1.13 o
   7   8   9        2.93        3.20      1.20 o
   8   8   9        4.73        1.46      3.04 o
   3   9   9        1.09        1.00      2.78 o
   4   9   9        4.09       -0.22      2.96 o
   5   9   9       18.01       20.90      1.37 o
   6   9   9        0.87       -1.11      2.89 o
  -1  -4  10        2.95        3.59      1.17 o
   0  -4  10        3.26        4.87      0.84 o
   1  -4  10        3.56        2.71      1.20 o
   2  -4  10        0.69       -2.21      2.72 o
  -3  -3  10        0.06       -1.34      2.75 o
  -2  -3  10       15.91       15.42      1.28 o
  -1  -3  10        0.87       -2.19      2.68 o
   0  -3  10        0.01       -1.79      1.79 o
   1  -3  10        3.75        4.59      1.13 o
   2  -3  10        0.36       -2.20      2.65 o
   3  -3  10        2.06        0.49      1.18 o
   4  -3  10        0.37       -1.03      1.17 o
  -3  -2  10        1.08        3.24      1.13 o
  -2  -2  10        0.28       -2.07      2.64 o
  -1  -2  10        0.48        0.93      2.31 o
   0  -2  10       16.73       18.00      0.83 o
   1  -2  10       10.21        9.16      1.10 o
   2  -2  10        0.70       -0.09      2.47 o
   3  -2  10        0.04       -2.58      2.58 o
   4  -2  10        0.67       -0.50      2.64 o
   5  -2  10        1.03        3.64      1.17 o
  -4  -1  10        3.23        1.01      2.91 o
  -3  -1  10        1.09        1.12      2.66 o
  -2  -1  10        4.98        4.72      1.12 o
  -1  -1  10        7.91        8.98      1.07 o
   0  -1  10       20.75       19.19      0.79 o
   1  -1  10       18.17       19.93      1.11 o
   2  -1  10        2.67        3.44      0.98 o
   3  -1  10        5.93        8.22      1.11 o
   4  -1  10        0.12        1.32      1.06 o
   5  -1  10        0.78       -1.08      2.73 o
   6  -1  10        1.68        2.79      1.17 o
  -4   0  10        2.57        3.54      1.21 o
  -3   0  10        0.79       -0.10      2.54 o
  -2   0  10       14.57       15.02      1.20 o
  -1   0  10       34.53       33.72      1.23 o
   0   0  10       15.73       14.31      0.87 o
   1   0  10        1.57        0.94      2.23 o
   2   0  10        9.16        9.51      1.02 o
   3   0  10       18.15       21.74      1.11 o
   4   0  10        1.41        1.73      0.99 o
   5   0  10       10.28        8.08      1.16 o
   6   0  10        0.56        1.59      1.14 o
   7   0  10        0.69        1.95      1.22 o
  -4   1  10        0.30        1.01      2.56 o
  -3   1  10        7.25        6.47      1.18 o
  -2   1  10       18.27       19.45      1.24 o
  -1   1  10       40.69       37.98      1.26 o
   0   1  10       46.54       45.70      1.77 o
   1   1  10       15.91       17.61      1.05 o
   2   1  10        0.15       -0.94      0.94 o
   3   1  10      147.55      148.88      3.90 o
   4   1  10       54.04       49.00      1.35 o
   5   1  10        0.74       -2.58      2.58 o
   6   1  10        0.80       -1.49      2.56 o
   7   1  10        0.57       -1.09      1.18 o
  -3   2  10        0.12        0.50      1.10 o
  -2   2  10        1.96        0.28      2.39 o
  -1   2  10        3.58        5.67      0.96 o
   0   2  10        0.80        0.95      1.56 o
   1   2  10        9.74        9.86      0.98 o
   2   2  10        0.04        0.03      0.94 o
   3   2  10        6.37        5.67      0.99 o
   4   2  10       23.99       28.25      1.20 o
   5   2  10       34.78       30.85      1.25 o
   6   2  10        3.10        3.63      1.09 o
   7   2  10        1.44        0.31      1.16 o
   8   2  10        0.34       -0.36      1.19 o
  -3   3  10        2.07       -1.18      2.72 o
  -2   3  10        0.47       -0.38      1.08 o
  -1   3  10       19.81       17.09      1.22 o
   0   3  10        0.15        0.54      0.83 o
   1   3  10       15.25       14.23      1.02 o
   2   3  10      114.11      117.98      3.45 o
   3   3  10       71.47       70.66      2.12 o
   4   3  10        0.17       -1.18      2.26 o
   5   3  10        0.00        0.33      0.99 o
   6   3  10       14.89       10.85      1.19 o
   7   3  10        1.25        2.43      1.15 o
   8   3  10        1.93        0.32      2.76 o
  -2   4  10        3.69        0.00      2.72 o
  -1   4  10        6.20        5.84      1.12 o
   0   4  10        0.02        1.14      0.92 o
   1   4  10       30.56       34.65      1.22 o
   2   4  10       82.79       80.84      2.19 o
   3   4  10       11.33        6.64      1.03 o
   4   4  10       16.44       14.51      1.06 o
   5   4  10        1.32        2.45      0.99 o
   6   4  10      141.00      137.88      3.97 o
   7   4  10        0.74       -0.67      2.66 o
   8   4  10        0.40        0.14      1.18 o
  -2   5  10        6.14        8.15      1.21 o
  -1   5  10       19.01       19.85      1.31 o
   0   5  10       31.71       31.28      0.94 o
   1   5  10        0.27        1.17      1.01 o
   2   5  10        2.08       -0.58      2.37 o
   3   5  10       30.81       29.61      1.17 o
   4   5  10       26.71       27.83      1.18 o
   5   5  10        0.33        0.00      2.29 o
   6   5  10        3.57        7.50      1.08 o
   7   5  10        7.46        6.65      1.21 o
   8   5  10        0.07        1.25      2.64 o
  -1   6  10        4.73        7.28      1.19 o
   0   6  10        0.00       -1.39      1.79 o
   1   6  10        0.01       -0.57      2.47 o
   2   6  10        3.13        3.32      1.07 o
   3   6  10        0.03        0.35      1.03 o
   4   6  10        0.57       -0.44      2.47 o
   5   6  10       10.63        6.96      1.16 o
   6   6  10        1.39        3.43      1.11 o
   7   6  10        7.29        9.24      1.23 o
   8   6  10       19.42       17.29      1.39 o
   0   7  10        4.18        4.65      2.38 o
   1   7  10       35.55       35.71      1.50 o
   2   7  10        1.16        3.22      1.10 o
   3   7  10        1.81        2.67      1.11 o
   4   7  10        0.37        0.29      2.37 o
   5   7  10        0.32       -2.71      2.71 o
   6   7  10        0.92        0.52      1.15 o
   7   7  10        0.49       -2.85      2.85 o
   8   7  10        0.95        0.78      2.75 o
   2   8  10        5.51        8.26      1.27 o
   3   8  10        0.86       -1.17      2.50 o
   4   8  10        0.02       -0.68      1.13 o
   5   8  10        1.65       -2.74      2.74 o
   6   8  10        0.03       -1.07      2.67 o
   7   8  10        5.29        6.30      1.22 o
   0  -3  11        3.21        3.00      3.27 o
   1  -3  11        3.55        5.04      1.20 o
   2  -3  11        0.87        1.11      2.64 o
  -2  -2  11        0.77       -1.99      2.71 o
  -1  -2  11        0.86       -1.26      2.65 o
   0  -2  11        0.34        0.59      0.77 o
   1  -2  11        2.61        0.60      2.57 o
   2  -2  11        0.00       -2.69      2.69 o
   3  -2  11        1.16        3.21      1.12 o
   4  -2  11        0.60        1.22      2.76 o
  -2  -1  11        8.33        9.82      1.20 o
  -1  -1  11       17.25       19.14      1.24 o
   0  -1  11        3.19        2.08      1.53 o
   1  -1  11        4.21        2.10      1.09 o
   2  -1  11        0.01        0.07      1.10 o
   3  -1  11        3.49        3.90      1.12 o
   4  -1  11        2.91        2.51      1.17 o
   5  -1  11        1.51        3.48      1.17 o
  -3   0  11        4.29       -2.96      2.96 o
  -2   0  11        5.03        5.76      1.15 o
  -1   0  11       28.78       28.69      1.38 o
   0   0  11        0.04       -0.83      1.74 o
   1   0  11        0.66        3.24      1.02 o
   2   0  11        0.76       -1.08      2.41 o
   3   0  11       16.16       14.18      1.21 o
   4   0  11        9.06        7.13      1.24 o
   5   0  11        0.08       -2.73      2.73 o
   6   0  11        4.51        1.19      2.87 o
  -3   1  11        0.36        4.01      1.17 o
  -2   1  11        0.24       -2.50      2.50 o
  -1   1  11        0.06        1.96      1.07 o
   0   1  11       12.12       10.93      0.83 o
   1   1  11       23.69       21.83      1.19 o
   2   1  11        8.77        6.81      1.10 o
   3   1  11        5.74        6.18      1.09 o
   4   1  11        5.32        5.59      1.13 o
   5   1  11        1.99        2.48      1.12 o
   6   1  11       11.88       12.88      1.26 o
   7   1  11        1.18       -0.44      1.25 o
  -2   2  11        0.43        0.52      2.52 o
  -1   2  11        4.71        5.49      1.10 o
   0   2  11        4.14        4.33      0.75 o
   1   2  11       22.24       22.69      1.18 o
   2   2  11       10.89       12.76      1.07 o
   3   2  11       13.95       14.04      1.09 o
   4   2  11       13.71       16.95      1.21 o
   5   2  11        4.80        4.44      1.12 o
   6   2  11        1.09        0.84      1.13 o
   7   2  11        0.03        2.32      1.16 o
  -2   3  11        0.58        3.37      1.08 o
  -1   3  11        3.74        4.62      1.10 o
   0   3  11        8.95        9.49      0.80 o
   1   3  11       14.96       14.03      1.18 o
   2   3  11       28.88       29.39      1.21 o
   3   3  11        6.64        5.70      0.99 o
   4   3  11       11.71       11.33      1.20 o
   5   3  11       27.26       24.20      1.35 o
   6   3  11        3.48       -0.77      2.78 o
   7   3  11        4.46        4.62      1.20 o
  -1   4  11        2.57        5.09      1.14 o
   0   4  11        0.29        0.78      0.98 o
   1   4  11        4.62        1.95      1.10 o
   2   4  11        3.00        3.42      1.06 o
   3   4  11       66.36       65.56      1.81 o
   4   4  11       30.62       33.15      1.34 o
   5   4  11       16.77       21.72      1.28 o
   6   4  11        6.18        4.53      1.18 o
   7   4  11        0.04        0.93      2.59 o
   8   4  11        0.11        0.33      2.89 o
  -1   5  11        3.59        3.30      1.19 o
   0   5  11        0.63       -0.19      2.42 o
   1   5  11        4.59        3.09      1.14 o
   2   5  11        1.30        1.50      1.08 o
   3   5  11        5.88        6.23      1.11 o
   4   5  11        3.55        1.10      2.65 o
   5   5  11        0.21       -1.59      2.51 o
   6   5  11       21.31       21.71      1.37 o
   7   5  11        0.93        1.30      1.19 o
   8   5  11        6.60        7.14      1.29 o
   0   6  11        2.87        4.05      2.39 o
   1   6  11        0.00        1.31      1.12 o
   2   6  11       16.16       18.25      1.28 o
   3   6  11        5.56       10.66      1.16 o
   4   6  11        3.12       -1.75      2.66 o
   5   6  11        0.30        0.00      2.44 o
   6   6  11       24.25       27.14      1.42 o
   7   6  11        2.55        4.34      1.27 o
   1   7  11        0.18       -3.00      3.00 o
   2   7  11        0.48       -0.43      2.43 o
   3   7  11        0.27       -0.51      1.14 o
   4   7  11        3.06        2.55      1.16 o
   5   7  11        0.99        1.58      1.13 o
   6   7  11        4.26        5.03      1.20 o
   7   7  11        7.00        5.17      1.29 o
   4   8  11        7.95        9.49      1.28 o
   5   8  11        5.47        5.06      1.29 o
   0  -1  12        0.00       -2.22      2.22 o
   1  -1  12        1.67        0.77      1.13 o
   2  -1  12        1.05       -0.40      1.16 o
   3  -1  12        0.28       -0.44      2.77 o
  -1   0  12        1.63        2.17      1.14 o
   0   0  12        9.99        8.26      0.85 o
   1   0  12        4.60        4.25      1.14 o
   2   0  12        0.25        1.12      2.53 o
   3   0  12        3.46        1.34      2.85 o
   4   0  12        1.95        0.96      1.19 o
   5   0  12        7.08        6.12      1.32 o
  -1   1  12        0.58       -1.82      2.63 o
   0   1  12       11.65        8.42      0.84 o
   1   1  12        0.25       -2.46      2.59 o
   2   1  12        0.96       -0.20      2.62 o
   3   1  12        0.24        1.20      1.07 o
   4   1  12        0.82       -2.73      2.73 o
   5   1  12        4.66        6.31      1.24 o
   6   1  12        0.34       -0.67      2.85 o
  -1   2  12        0.94        0.50      1.12 o
   0   2  12        0.58        0.66      1.75 o
   1   2  12        1.17        0.82      1.08 o
   2   2  12        0.47        2.02      1.10 o
   3   2  12        1.32        2.32      1.10 o
   4   2  12        5.14        4.27      1.17 o
   5   2  12        1.05        1.29      1.15 o
   6   2  12        0.10       -2.91      2.91 o
  -1   3  12        0.59       -1.31      2.70 o
   0   3  12        0.00        0.30      1.02 o
   1   3  12       16.41       16.87      1.24 o
   2   3  12       13.73       14.05      1.23 o
   3   3  12       19.43       17.94      1.26 o
   4   3  12        1.84        0.40      1.16 o
   5   3  12        0.13        2.74      1.09 o
   6   3  12        5.65        6.81      1.29 o
   7   3  12        1.20        2.84      1.26 o
   0   4  12        4.24        3.32      0.84 o
   1   4  12        0.23       -2.60      2.60 o
   2   4  12        6.34        7.08      1.19 o
   3   4  12        7.66        6.18      1.16 o
   4   4  12        0.04       -0.17      1.13 o
   5   4  12        6.44        6.49      1.26 o
   6   4  12        0.24        0.02      1.15 o
   7   4  12        2.40        0.56      2.84 o
   1   5  12        0.34       -0.43      2.55 o
   2   5  12        6.26        8.81      1.16 o
   3   5  12        1.89        0.30      2.76 o
   4   5  12        0.30       -0.41      2.66 o
   5   5  12        4.17        5.65      1.17 o
   6   5  12        0.09       -2.73      2.73 o
   7   5  12        3.45        1.24      1.25 o
   2   6  12        0.12       -1.16      1.16 o
   3   6  12       11.17       13.52      1.24 o
   4   6  12       11.03       14.04      1.27 o
   5   6  12        0.48        2.33      1.12 o
   6   6  12        0.55       -1.21      2.63 o
   4   7  12        9.62       12.68      1.34 o
   5   7  12        0.17        1.12      1.18 o
   1   1  13        0.08        1.33      2.73 o
   2   1  13        0.02       -2.63      2.69 o
   3   1  13        0.99        1.86      1.17 o
   1   2  13        1.96        0.76      2.78 o
   2   2  13        0.86       -3.17      3.17 o
   3   2  13        5.92        5.62      1.26 o
   4   2  13        0.50        0.68      1.17 o
   1   3  13        0.23       -2.20      2.66 o
   2   3  13        2.97        2.99      1.16 o
   3   3  13        0.02        1.59      1.14 o
   4   3  13        0.09        0.53      1.17 o
   5   3  13        5.51        6.54      1.27 o
   2   4  13        1.27       -2.69      2.69 o
   3   4  13        0.22        2.49      1.12 o
   4   4  13        0.53        2.82      1.18 o
   5   4  13        0.09       -1.56      2.76 o
   3   5  13        5.91        0.67      3.07 o
   4   5  13        0.99        0.11      2.79 o
 
